# Supplementary material for: Proteome Analysis Reveals the Conidial Surface Protein CcpA Essential for Virulence of the Pathogenic Fungus Aspergillus fumigatus
Source: mBio. 2018 Oct 2;9(5):e01557-18. doi: 10.1128/mBio.01557-18 (PMC6168859; doi:10.1128/mBio.01557-18)
Supplement: TABLE S1 [file mbo004184034st1.xlsx]

## Sheet: Tabelle1
		Dormant Conidia																								Swollen Conidia																		Average PSMs / Length
		HF-Pyridine Extraction			Trypsin-Shaving Experiments																					Trypsin-Shaving Experiments																		Dormant
		ATCC 46645 PSMs (Peptide-Spectrum Matches)			ATCC 46645			D141			D141ΔccpA			D141ΔccpAc			D141			D141ΔccpA			D141ΔccpAc			D141			D141ΔccpA			D141ΔccpAc			D141			D141ΔccpA			D141ΔccpAc			HF-pyridine	Typsin-Shaving
		Malt			Malt			AMM			AMM			AMM			Malt			Malt			Malt			AMM			AMM			AMM			Malt			Malt			Malt			Malt	Malt	AMM	AMM	AMM	Malt
Accession	Gene	Replicate 1	Replicate 2	Replicate 3	Replicate 1	Replicate 2	Replicate 3	Replicate 1	Replicate 2	Replicate 3	Replicate 1	Replicate 2	Replicate 3	Replicate 1	Replicate 2	Replicate 3	Replicate 1	Replicate 2	Replicate 3	Replicate 1	Replicate 2	Replicate 3	Replicate 1	Replicate 2	Replicate 3	Replicate 1	Replicate 2	Replicate 3	Replicate 1	Replicate 2	Replicate 3	Replicate 1	Replicate 2	Replicate 3	Replicate 1	Replicate 2	Replicate 3	Replicate 1	Replicate 2	Replicate 3	Replicate 1	Replicate 2	Replicate 3	ATCC 46645	ATCC 46645	D141	D141ΔccpA	D141ΔccpAc	D141
Afu5g09580	rodA	192	19	22	67	86	124	108	113	180	235	213	329	68	105	106	42	93	145	51	68	116	62	0	142	235	385	420	366	384	451	360	432	508	282	372	415	317	354	490	304	407	501	0.48847	0.580713	0.840671	1.62893	0.584906	0.587002
Afu5g14210	grg1	4	27	21	0	0	0	0	0	0	0	39	18	0	0	0	0	0	0	0	0	0	0	0	0	0	6	10	15	0	10	0	0	0	6	12	21	12	12	6	6	15	27	0.251208	0	0	0.275362	0	0
Afu1g13670	ccpA	82	30	58	43	34	33	16	88	161	0	0	0	0	53	51	0	0	0	0	0	0	0	0	0	177	473	383	0	0	0	179	273	330	69	214	253	0	0	0	58	171	180	0.241135	0.156028	0.375887	0	0.147518	0
Afu3g11550	Afu3g11550	11	28	19	0	0	0	0	0	0	0	0	0	0	0	0	0	0	0	0	0	0	0	0	0	0	0	0	0	0	0	0	0	0	0	0	0	0	0	0	0	0	0	0.138095	0	0	0	0	0
Afu6g12000	Afu6g12000	23	8	7	0	0	0	0	0	0	0	6	6	0	2	6	0	0	0	0	0	0	0	0	0	0	0	0	0	0	0	0	0	0	0	0	0	0	0	0	0	0	0	0.134752	0	0	0.0425532	0.0283688	0
Afu3g11260	Afu3g11260	12	18	19	0	0	0	0	0	0	0	0	0	0	0	0	0	0	0	0	0	0	0	0	0	0	0	0	0	0	0	0	0	0	0	0	0	0	0	0	0	0	0	0.106061	0	0	0	0	0
Afu1g17370	scf1	22	4	1	0	0	0	0	0	0	4	38	15	0	0	0	0	0	0	0	0	0	0	0	0	0	10	10	32	4	4	0	0	0	0	23	24	0	0	0	0	21	117	0.101124	0	0	0.213483	0	0
Afu6g10700	Afu6g10700	21	9	5	0	0	0	0	0	0	0	0	0	0	0	0	0	0	0	0	0	0	0	0	0	0	0	0	12	12	18	0	0	0	18	15	27	24	24	30	25	24	42	0.0956284	0	0	0	0	0
Afu6g03210	conJ	9	8	4	0	0	0	0	14	41	4	76	117	0	17	34	0	0	0	0	0	0	0	0	0	0	0	0	0	0	0	0	0	0	0	0	0	5	25	15	0	14	2	0.0843373	0	0.220884	0.791165	0.204819	0
Afu1g13780	Afu1g13780	1	12	10	0	0	0	0	0	0	0	24	18	0	0	0	0	0	0	0	0	0	0	0	0	0	0	0	10	6	24	0	0	0	4	6	50	6	6	32	17	20	67	0.0744337	0	0	0.135922	0	0
Afu3g05350	htb1	0	17	14	2	10	12	0	0	0	13	25	35	0	0	0	0	13	14	0	2	22	0	6	12	26	24	30	50	51	76	33	37	24	85	93	122	97	92	102	84	106	130	0.0738095	0.0571429	0	0.17381	0	0.0642857
Afu2g11060	Afu2g11060	17	11	5	0	0	0	0	0	0	0	0	0	0	0	0	0	0	0	0	0	0	0	0	0	0	0	0	16	0	129	0	0	0	0	0	0	0	0	0	0	0	0	0.0696203	0	0	0	0	0
Afu7g04030	Afu7g04030	7	5	4	0	0	0	0	0	0	0	0	0	0	0	0	0	0	0	0	0	0	0	0	0	0	0	0	0	0	0	0	0	0	0	0	0	0	0	0	0	0	0	0.0675105	0	0	0	0	0
Afu1g09890	Afu1g09890	4	4	8	0	0	0	0	0	0	0	0	0	0	0	0	0	0	0	0	0	0	0	0	0	0	0	0	27	19	52	0	0	0	0	0	0	0	0	0	0	0	0	0.0658436	0	0	0	0	0
Afu6g12450	awh11	2	8	7	0	0	0	0	0	0	0	0	0	0	0	0	0	0	0	0	0	0	0	0	0	0	0	0	0	0	0	0	0	0	0	0	0	6	6	0	0	6	14	0.0572391	0	0	0	0	0
Afu2g10100	aspf8	11	7	1	0	0	0	0	0	0	0	0	0	0	0	0	6	18	21	12	21	13	0	6	12	0	0	0	0	0	0	0	0	0	0	0	0	0	0	0	0	0	0	0.0570571	0	0	0	0	0.135135
Afu3g03040	Afu3g03040	9	6	5	0	0	0	0	0	0	0	0	0	0	0	0	0	0	0	0	0	0	0	0	0	0	6	20	12	0	26	0	19	12	12	16	37	6	21	37	15	24	35	0.0537634	0	0	0	0	0
Afu2g13590	Afu2g13590	2	6	5	0	0	0	0	0	0	0	10	3	0	0	0	0	0	0	0	0	0	0	0	0	0	0	0	0	0	0	0	0	0	0	0	0	0	0	0	0	0	0	0.0534979	0	0	0.0534979	0	0
Afu2g11340	Afu2g11340	23	4	12	0	0	0	0	0	0	0	0	0	0	0	0	0	0	0	0	0	0	0	0	0	0	0	0	0	0	0	0	0	0	0	0	0	0	0	0	0	0	0	0.0524194	0	0	0	0	0
Afu4g02805	Afu4g02805	8	8	5	0	0	0	0	0	0	0	0	0	0	0	0	0	0	0	0	0	0	0	0	0	0	0	0	0	0	0	0	0	0	0	0	0	0	0	0	0	0	0	0.0503597	0	0	0	0	0
Afu5g07890	Afu5g07890	10	4	8	0	0	0	0	0	0	12	10	0	0	0	0	0	0	0	0	0	0	0	0	0	0	0	0	17	6	21	0	0	0	0	10	19	0	0	0	0	24	25	0.049217	0	0	0.049217	0	0
Afu3g06260	Afu3g06260	4	6	5	0	0	0	0	0	0	0	0	0	0	0	0	0	0	0	0	0	0	0	0	0	0	0	0	21	6	18	0	0	0	0	0	0	0	0	0	0	0	0	0.0438596	0	0	0	0	0
Afu5g02750	Afu5g02750	4	6	7	0	0	0	0	0	0	0	0	0	0	0	0	0	0	0	0	0	0	0	0	0	0	0	0	0	0	0	0	0	0	0	0	0	0	0	0	0	0	0	0.035865	0	0	0	0	0
Afu6g12170	fkbp1	5	2	5	0	0	0	0	0	0	13	43	47	0	0	0	0	0	0	0	0	0	14	6	26	12	35	43	44	62	109	30	29	30	23	15	24	15	12	25	21	17	35	0.0357143	0	0	0.306548	0	0
Afu7g02020	Afu7g02020	7	2	2	0	0	0	0	0	0	0	0	0	0	0	0	0	0	0	0	0	0	0	0	0	0	0	0	0	0	0	0	0	0	0	0	0	0	0	0	0	0	0	0.0349206	0	0	0	0	0
Afu2g14330	Afu2g14330	4	7	6	0	0	0	0	0	0	0	20	9	0	0	0	0	0	0	0	0	0	0	0	0	0	0	0	0	0	0	0	0	0	0	0	0	0	0	0	0	0	0	0.0311355	0	0	0.0531136	0	0
Afu5g10570	Afu5g10570	2	9	3	0	0	0	0	0	0	0	34	27	0	0	0	0	0	0	0	0	0	0	0	0	0	0	0	33	18	61	15	6	18	0	15	21	0	0	0	0	6	24	0.030303	0	0	0.132035	0	0
Afu2g05635	Afu2g05635	5	2	2	0	0	0	0	123	266	0	64	163	0	127	82	0	0	0	6	0	6	0	0	0	123	48	51	62	55	34	59	43	56	18	48	58	32	45	45	18	55	61	0.029703	0	1.28383	0.749175	0.689769	0
Afu2g07380	Afu2g07380	0	7	9	0	0	0	0	0	0	0	0	0	0	0	0	0	0	0	0	0	0	0	0	0	0	0	0	0	0	0	0	0	0	0	0	0	0	0	0	0	0	0	0.0289855	0	0	0	0	0
Afu3g02970	gprA	2	4	17	0	0	0	0	0	0	0	0	0	0	0	0	0	0	0	5	0	8	0	0	0	0	0	0	0	0	0	0	0	0	0	0	0	0	0	0	0	0	0	0.0285006	0	0	0	0	0
Afu3g14260	Afu3g14260	10	3	2	0	0	0	0	0	0	0	32	86	0	0	0	0	0	0	0	0	0	0	0	0	0	0	0	80	18	15	0	0	0	0	0	0	0	0	0	0	21	6	0.0280899	0	0	0.220974	0	0
Afu5g11320	aspf29	2	5	2	0	0	0	0	0	0	0	9	12	0	0	0	0	0	0	0	0	0	0	0	0	0	20	20	24	17	31	23	21	18	0	6	21	0	0	0	0	6	24	0.0272727	0	0	0.0636364	0	0
Afu1g03580	Afu1g03580	9	5	2	0	0	0	0	0	0	0	0	0	0	0	0	0	0	0	0	0	0	0	0	0	0	0	0	0	0	0	0	0	0	0	0	0	0	0	0	0	0	0	0.0272109	0	0	0	0	0
Afu6g06325	Afu6g06325	6	0	2	0	0	0	0	0	0	0	0	0	0	0	0	0	0	0	0	0	0	0	0	0	0	0	0	0	0	0	0	0	0	0	0	0	0	0	0	0	0	0	0.0272109	0	0	0	0	0
Afu5g10550	Afu5g10550	14	10	18	0	0	0	0	0	0	22	45	51	0	0	0	0	0	0	7	12	61	0	0	0	54	105	74	208	246	234	52	91	52	115	243	214	159	209	167	154	216	221	0.026975	0	0	0.0757868	0	0
Afu2g11330	Afu2g11330	3	3	4	0	0	0	0	0	0	0	0	0	0	0	0	0	0	0	0	0	0	0	0	0	0	0	0	0	0	0	0	0	0	0	0	0	0	0	0	0	0	0	0.0268817	0	0	0	0	0
Afu3g07430	aspf27	3	4	6	0	0	0	0	0	0	0	4	2	0	0	0	0	0	0	0	0	0	0	0	0	0	15	44	15	65	94	0	16	11	30	23	32	35	26	29	36	24	32	0.0265849	0	0	0.0122699	0	0
Afu1g13550	Afu1g13550	2	4	5	0	0	0	0	0	0	13	45	67	0	0	0	0	0	0	0	0	0	0	0	0	31	53	38	125	33	36	57	42	28	12	36	41	25	30	42	21	51	121	0.025641	0	0	0.291375	0	0
Afu1g02290	Afu1g02290	0	2	6	0	0	0	0	0	0	10	6	0	0	0	0	0	0	0	0	0	0	0	0	0	6	6	0	0	0	0	12	6	0	0	0	0	0	0	0	0	6	12	0.0251572	0	0	0.0503145	0	0
Afu3g13910	Afu3g13910	3	2	2	0	0	0	0	0	0	0	0	0	0	0	0	0	0	0	0	0	0	0	0	0	0	0	0	0	0	0	0	0	0	0	4	4	0	0	0	0	0	0	0.0250896	0	0	0	0	0
Afu7g04210	Afu7g04210	8	2	2	0	0	0	0	0	0	0	15	32	0	0	0	0	0	0	0	0	0	0	0	0	0	6	69	49	42	259	24	17	39	0	24	55	0	9	30	0	39	65	0.0248447	0	0	0.0973085	0	0
Afu2g05050	Afu2g05050	0	2	4	0	0	0	0	0	0	0	6	6	0	0	0	0	0	0	0	0	0	0	0	0	0	0	0	0	0	0	0	0	0	0	0	0	0	0	0	0	0	0	0.0238095	0	0	0.047619	0	0
Afu6g02280	aspf3	0	3	9	0	0	0	0	0	0	0	0	0	0	0	0	0	0	0	0	0	0	0	0	0	0	0	0	0	0	0	0	0	0	57	45	99	75	50	72	73	57	78	0.0238095	0	0	0	0	0
Afu2g07720	Afu2g07720	1	2	3	0	0	0	0	0	0	0	0	0	0	0	0	0	0	0	0	0	0	0	0	0	0	0	0	0	0	0	0	0	0	0	0	0	0	0	0	0	0	0	0.0238095	0	0	0	0	0
Afu8g07060	rodC	4	1	6	0	0	0	0	0	0	0	0	0	0	0	0	0	0	0	0	0	0	0	0	0	0	27	54	0	34	45	0	48	53	24	57	60	0	56	64	15	64	50	0.0236559	0	0	0	0	0
Afu8g00630	Afu8g00630	9	7	8	0	0	0	53	81	95	90	102	159	18	46	42	2	15	21	8	23	19	0	0	0	74	98	92	73	55	93	82	64	106	23	152	143	57	112	121	21	150	175	0.0230548	0	0.219981	0.337176	0.101825	0.0365034
Afu1g06100	Afu1g06100	0	4	3	0	0	0	0	0	0	0	0	0	0	0	0	0	0	0	0	0	0	0	0	0	0	0	0	0	0	0	0	0	0	0	0	0	0	4	8	0	8	12	0.0228758	0	0	0	0	0
Afu2g10030	Afu2g10030	3	9	6	0	0	0	0	0	0	0	14	18	0	0	0	0	0	0	0	0	0	0	0	0	0	0	0	40	0	27	0	0	0	0	18	12	0	0	0	0	13	21	0.0226415	0	0	0.0402516	0	0
Afu1g13790	hhtA	2	2	5	0	0	0	0	5	24	0	36	47	0	0	0	0	0	0	0	0	0	0	0	0	0	0	0	43	27	0	9	22	0	59	27	73	60	30	45	65	29	70	0.0220588	0	0.0710784	0.203431	0	0
Afu4g09600	Afu4g09600	27	16	13	52	41	59	14	129	205	110	224	381	10	121	101	23	29	72	18	35	111	29	21	70	327	573	584	487	558	634	351	582	673	323	493	717	294	456	685	305	545	766	0.0220126	0.0597484	0.136792	0.281053	0.091195	0.0487421
Afu2g12630	aspf13	6	1	3	0	0	0	0	0	0	0	0	0	0	0	0	0	0	0	0	0	0	0	0	0	0	0	0	0	0	0	0	0	0	0	0	0	0	0	0	0	0	0	0.0219298	0	0	0	0	0
Afu5g09240	sod1	4	3	3	0	0	0	25	59	67	53	96	146	8	28	43	0	0	0	0	0	0	0	0	0	123	126	65	195	133	126	143	69	75	0	6	6	0	6	6	0	6	9	0.021645	0	0.32684	0.638528	0.170996	0
Afu5g13100	Afu5g13100	5	1	2	0	0	0	0	0	0	0	26	37	0	0	0	0	0	0	0	0	0	0	0	0	0	0	0	0	0	0	0	0	0	0	0	0	0	0	0	0	0	0	0.0208333	0	0	0.164062	0	0
Afu6g07855	Afu6g07855	8	2	0	0	0	0	0	0	0	0	9	22	0	0	0	0	0	0	0	0	0	0	0	0	8	20	20	23	23	38	20	26	29	0	0	0	0	0	0	0	0	0	0.0198413	0	0	0.0615079	0	0
Afu8g05880	Afu8g05880	0	3	4	0	0	0	0	0	0	0	0	0	0	0	0	0	0	0	0	0	0	0	0	0	0	0	0	0	0	0	0	0	0	0	0	0	0	0	0	0	0	0	0.0192837	0	0	0	0	0
Afu2g12400	Afu2g12400	4	4	5	0	0	0	0	0	0	0	0	0	0	0	0	0	0	0	0	0	0	0	0	0	0	0	0	0	0	0	0	0	0	0	0	0	0	0	0	0	0	0	0.0190896	0	0	0	0	0
Afu4g03240	mp1	14	2	0	0	0	0	0	0	0	0	0	0	0	0	0	0	0	0	0	0	0	0	0	0	18	18	64	24	17	73	9	38	45	0	21	18	0	18	15	0	18	12	0.0187793	0	0	0	0	0
Afu1g11640	Afu1g11640	3	4	5	0	0	0	0	0	0	0	0	0	0	0	0	0	0	0	0	0	0	0	0	0	0	0	0	0	0	0	0	0	0	0	0	0	0	0	0	0	16	31	0.0180995	0	0	0	0	0
Afu4g00860	dprA	6	5	2	0	0	0	0	0	0	6	25	41	0	0	0	0	0	0	0	0	0	0	0	0	0	0	0	0	0	0	0	0	0	0	0	0	0	0	0	0	0	0	0.0176152	0	0	0.097561	0	0
Afu1g04130	Afu1g04130	12	4	0	0	0	0	0	0	0	0	0	0	0	0	0	0	0	0	0	0	0	0	0	0	0	6	15	0	0	0	0	0	0	0	0	0	0	0	0	0	0	0	0.0173724	0	0	0	0	0
Afu1g12070	Afu1g12070	1	5	3	0	0	0	0	0	0	0	0	0	0	0	0	0	0	0	0	0	0	0	0	0	0	0	0	0	0	0	0	0	0	0	0	0	0	0	0	0	0	0	0.0171429	0	0	0	0	0
Afu5g01990	Afu5g01990	6	2	0	0	0	0	0	0	0	0	0	0	0	0	0	0	0	0	0	0	0	0	0	0	0	0	0	0	0	0	0	4	0	0	0	0	0	0	0	0	0	0	0.017094	0	0	0	0	0
Afu7g00370	Afu7g00370	7	1	2	0	0	0	0	0	0	0	0	0	0	0	0	0	0	0	0	0	0	0	0	0	0	0	0	0	12	23	0	0	0	0	0	0	0	0	0	0	0	0	0.016835	0	0	0	0	0
Afu3g11610	nhp6	3	0	2	0	0	0	0	0	0	0	14	19	0	0	0	0	0	0	0	0	0	0	0	0	0	18	12	12	30	38	0	8	12	21	24	27	31	21	31	26	24	44	0.0160256	0	0	0.105769	0	0
Afu6g14470	Afu6g14470	9	1	1	4	0	6	51	56	117	120	56	103	42	60	56	0	0	0	0	0	0	0	0	0	98	115	133	97	99	123	116	85	111	18	85	101	36	70	82	24	83	108	0.0156695	0.014245	0.319088	0.397436	0.225071	0
Afu3g02270	cat1	17	10	7	4	12	0	36	60	76	94	102	104	24	40	37	0	0	0	0	0	0	0	0	0	89	129	171	122	125	278	81	135	145	92	286	395	96	201	314	84	301	402	0.0155678	0.00732601	0.0787546	0.137363	0.0462454	0
Afu8g05985	Afu8g05985	0	2	3	0	0	0	0	0	0	0	0	0	0	0	0	0	0	0	0	0	0	0	0	0	0	0	0	0	0	0	0	0	0	0	0	0	0	0	0	0	0	0	0.0152905	0	0	0	0	0
Afu1g11190	Afu1g11190	5	3	2	0	0	0	0	0	0	26	27	50	0	0	0	0	0	0	0	0	0	0	0	0	59	45	47	67	24	64	83	40	43	15	36	64	20	21	45	20	41	52	0.0146843	0	0	0.151248	0	0
Afu1g14550	sod3	0	6	3	0	0	0	0	0	0	0	0	0	0	0	0	0	0	0	0	0	0	0	0	0	0	0	0	0	0	0	0	0	0	20	22	29	27	23	10	27	26	33	0.0142857	0	0	0	0	0
Afu1g05270	Afu1g05270	7	2	4	0	0	0	9	18	22	21	18	30	0	0	0	0	0	0	0	0	0	0	0	0	21	20	36	24	21	33	15	24	30	18	15	33	6	15	27	12	27	38	0.0140237	0	0.0528587	0.0744337	0	0
Afu8g05020	nagA	11	8	6	0	0	0	38	75	94	79	80	118	9	45	35	0	0	0	0	0	0	0	0	0	85	150	236	138	137	262	100	142	241	3	54	140	8	32	90	0	66	157	0.0138889	0	0.115	0.153889	0.0494444	0
Afu1g01000	Afu1g01000	0	1	15	0	0	0	0	0	0	0	0	0	0	0	0	0	0	0	0	0	0	0	0	0	0	0	0	0	0	0	0	0	0	0	0	0	0	0	0	0	0	0	0.0138528	0	0	0	0	0
Afu7g05740	Afu7g05740	4	4	6	0	0	0	0	0	0	0	14	20	0	0	0	0	0	0	0	0	0	0	0	0	0	8	13	26	27	91	0	9	0	55	72	135	57	62	78	62	90	152	0.0137255	0	0	0.0333333	0	0
Afu8g05410	Afu8g05410	1	2	6	0	0	0	22	45	61	32	51	63	6	36	36	0	0	0	0	0	0	0	0	0	137	199	176	173	191	147	169	174	220	0	48	66	21	36	51	9	48	59	0.0135747	0	0.193062	0.220211	0.117647	0
Afu5g13920	wos2	4	2	2	0	0	0	0	0	0	0	0	0	0	0	0	0	0	0	0	0	0	0	0	0	0	0	0	0	0	0	0	0	0	0	7	25	10	14	24	0	9	19	0.013267	0	0	0	0	0
Afu3g09830	Afu3g09830	2	1	4	0	0	0	0	0	0	46	63	73	0	0	0	0	0	0	0	0	0	0	0	0	39	36	29	80	54	65	46	23	24	0	20	24	18	21	34	0	25	27	0.0131827	0	0	0.34275	0	0
Afu1g04890	Afu1g04890	0	2	3	0	0	0	0	0	0	0	3	3	0	0	0	0	0	0	0	0	0	0	0	0	0	0	0	0	0	0	0	0	0	0	0	0	0	0	0	0	0	0	0.0131234	0	0	0.015748	0	0
Afu1g06390	tef1	8	1	10	12	6	10	0	12	39	0	133	164	0	0	0	6	0	17	4	2	31	0	0	0	30	75	173	166	148	363	71	111	114	37	84	101	61	77	96	45	95	103	0.0128205	0.0188934	0.034413	0.200405	0	0.0155196
Afu2g03290	artA	7	0	3	0	0	0	0	0	0	0	17	6	0	0	0	0	0	0	0	0	0	0	0	0	0	6	10	12	4	48	0	4	2	0	19	41	9	15	16	6	30	50	0.0127714	0	0	0.0293742	0	0
Afu6g12680	Afu6g12680	3	2	0	0	0	0	0	0	0	0	0	0	0	0	0	0	0	0	0	0	0	0	0	0	0	0	0	13	10	21	6	0	12	0	12	14	0	8	6	0	12	16	0.0123457	0	0	0	0	0
Afu2g15290	Afu2g15290	3	0	2	6	10	12	0	0	0	0	0	0	0	0	0	0	0	0	0	6	14	0	0	0	0	11	27	24	15	60	0	24	24	20	45	33	32	35	47	25	42	0	0.0122549	0.0686275	0	0	0	0
Afu6g10300	aspf28	0	2	4	0	0	0	0	0	0	12	25	32	0	0	0	0	0	0	0	0	0	0	0	0	0	0	0	3	4	36	0	0	0	42	62	76	69	68	60	47	57	72	0.0116959	0	0	0.134503	0	0
Afu3g12270	Afu3g12270	6	0	2	0	0	0	0	0	0	0	0	0	0	0	0	0	0	0	0	0	0	0	0	0	0	0	0	0	0	0	0	0	0	0	0	0	0	0	0	0	0	0	0.0113475	0	0	0	0	0
Afu2g01730	Afu2g01730	1	2	4	0	0	0	0	0	0	0	0	0	0	0	0	0	0	0	0	0	0	0	0	0	0	0	0	0	0	0	0	0	0	0	0	0	0	0	0	0	0	0	0.0110585	0	0	0	0	0
Afu1g00990	Afu1g00990	0	2	6	0	0	0	0	0	0	0	0	0	0	0	0	0	0	0	0	0	0	0	0	0	0	0	0	0	0	0	0	0	0	0	0	0	0	0	0	0	0	0	0.0102171	0	0	0	0	0
Afu4g06910	Afu4g06910	3	4	1	0	0	0	0	0	0	0	18	12	0	0	0	0	0	0	0	0	0	0	0	0	0	0	0	21	15	54	0	0	0	12	24	40	21	25	21	10	33	42	0.00938967	0	0	0.0352113	0	0
Afu3g11400	pep2	9	0	2	0	0	0	0	0	0	0	0	0	0	0	0	0	0	0	0	0	0	0	0	0	0	21	48	18	21	66	0	36	41	0	20	15	0	18	14	0	16	6	0.00921273	0	0	0	0	0
Afu6g05210	Afu6g05210	3	2	4	0	0	0	0	0	0	0	44	50	0	0	0	0	0	0	0	0	0	0	0	0	0	28	57	64	59	224	11	26	21	22	39	66	33	35	49	23	52	77	0.00909091	0	0	0.0949495	0	0
Afu5g02040	Afu5g02040	3	3	2	0	0	0	0	19	3	0	0	0	0	0	0	0	0	0	0	0	0	0	0	0	0	4	14	6	0	36	0	0	0	0	12	18	0	6	6	0	12	21	0.00900901	0	0.0247748	0	0	0
Afu8g05320	Afu8g05320	0	3	11	0	0	0	0	0	0	27	50	53	0	0	0	14	18	35	14	30	101	0	12	51	8	35	51	104	96	197	34	41	29	70	133	173	111	143	131	79	137	165	0.00839329	0	0	0.0779376	0	0.0401679
Afu2g05240	Afu2g05240	1	3	6	0	0	0	39	74	100	71	72	96	22	52	59	0	0	0	0	0	0	0	0	0	76	44	60	65	33	77	80	45	63	0	37	58	0	25	39	0	38	59	0.00823045	0	0.175309	0.196708	0.109465	0
Afu6g03820	egd2	3	0	2	0	0	0	0	0	0	0	6	6	0	0	0	0	0	0	0	0	0	0	0	0	0	8	18	27	18	24	6	15	15	0	0	0	0	0	0	0	12	8	0.00816993	0	0	0.0196078	0	0
Afu1g05770	exg12	8	4	9	0	0	0	23	127	116	47	104	115	0	57	41	0	0	0	6	15	29	0	4	15	44	69	128	66	46	186	50	97	120	26	136	197	50	121	108	36	119	202	0.00811124	0	0.102742	0.102742	0.0378525	0
Afu5g09210	alp2	6	3	2	0	0	0	0	0	0	0	0	0	0	0	0	0	0	0	0	0	0	0	0	0	0	0	0	15	0	57	0	0	0	0	0	0	0	0	0	0	0	0	0.00740741	0	0	0	0	0
Afu1g07440	hsp70	4	2	7	0	0	0	0	0	0	0	62	70	0	0	0	0	0	0	0	0	0	0	0	0	18	47	85	76	70	200	30	51	48	39	86	123	48	68	90	45	70	149	0.00679206	0	0	0.0689655	0	0
Afu6g04740	act1	2	0	6	0	0	0	0	0	0	0	25	39	0	0	0	0	0	0	0	0	0	0	0	0	0	21	40	48	45	176	21	18	27	18	42	59	25	26	32	8	45	88	0.00678541	0	0	0.0542833	0	0
Afu3g00270	bgt2	2	1	6	17	12	0	0	0	0	12	10	4	0	0	0	0	0	0	0	0	0	0	0	0	22	73	103	49	28	147	33	75	90	0	63	55	6	41	63	0	51	63	0.00672646	0.0216741	0	0.019432	0	0
Afu1g05630	Afu1g05630	0	2	3	42	37	27	0	0	0	38	44	48	0	0	0	21	18	63	16	33	73	21	15	60	30	21	46	54	24	96	38	37	21	47	21	33	52	40	24	42	24	43	0.00626566	0.132832	0	0.162907	0	0.12782
Afu3g08380	ipp1	0	2	5	0	0	0	0	0	0	0	0	0	0	0	0	0	0	0	0	0	0	0	0	0	0	0	0	0	0	0	0	0	0	6	12	36	18	12	15	12	9	33	0.00589226	0	0	0	0	0
Afu5g04170	hsp90	2	4	6	16	6	46	0	0	0	0	19	32	0	0	0	0	20	35	13	28	46	6	6	39	6	18	107	29	117	302	6	23	35	24	72	111	36	61	57	23	63	111	0.00566572	0.0321058	0	0.0240793	0	0.0259679
Afu1g10350	pgkA	0	2	5	10	0	13	0	0	0	0	8	15	0	0	0	0	12	8	0	4	7	0	6	18	0	0	0	9	0	18	0	0	0	31	32	45	38	44	34	23	48	46	0.00559552	0.0183853	0	0.0183853	0	0.0159872
Afu3g08930	sedC	0	1	9	3	6	14	22	46	48	52	58	75	2	18	12	0	14	13	7	20	18	0	2	15	59	35	50	74	18	80	54	37	65	2	18	40	0	10	24	0	21	48	0.00559284	0.0128635	0.064877	0.103468	0.0178971	0.0151007
Afu6g12070	fmqD	1	2	5	0	0	0	31	58	76	46	79	90	12	30	35	0	0	0	0	0	0	0	0	0	52	79	60	66	56	93	53	60	54	4	45	62	17	42	54	8	63	52	0.00540906	0	0.111562	0.145368	0.0520622	0
Afu5g03540	Afu5g03540	0	2	4	0	0	0	10	34	63	25	74	106	4	31	32	0	0	0	0	0	0	0	0	0	50	82	55	86	85	92	47	67	65	23	79	93	25	60	84	19	71	109	0.00518135	0	0.0924007	0.177029	0.0578584	0
Afu1g16250	Afu1g16250	11	2	0	0	0	0	2	29	33	12	45	60	0	13	15	0	0	0	0	0	0	0	0	0	46	97	175	74	62	182	43	95	118	0	31	29	4	19	22	0	25	24	0.00491865	0	0.0242149	0.0442679	0.010594	0
Afu1g03600	exg1	2	0	4	0	0	0	15	22	22	19	21	23	15	15	10	0	0	0	0	0	0	0	0	0	18	22	95	21	15	122	33	29	80	0	14	46	0	12	25	6	18	38	0.00480769	0	0.0472756	0.0504808	0.0320513	0
Afu4g03490	Afu4g03490	4	2	2	0	0	0	0	5	8	0	17	50	0	0	0	0	0	0	0	0	0	0	0	0	36	60	74	75	77	105	33	69	78	0	63	96	27	38	81	15	65	85	0.00442968	0	0.00719823	0.0370986	0	0
Afu6g06770	aspf22	1	2	2	0	0	0	0	0	0	0	0	0	0	0	0	0	0	0	0	0	0	0	0	0	0	26	23	21	35	48	12	19	18	26	81	88	48	74	59	39	95	76	0.00380518	0	0	0	0	0
Afu2g03510	sxa2	0	2	4	0	0	0	0	0	0	0	0	0	0	0	0	0	0	0	0	0	0	0	0	0	0	0	0	0	0	0	0	0	0	0	0	0	0	0	0	0	0	0	0.00374532	0	0	0	0	0
Afu7g06820	Afu7g06820	0	2	6	0	0	0	0	0	0	0	0	0	0	0	0	0	0	0	0	0	0	0	0	0	0	0	0	0	0	0	0	0	0	0	0	0	0	0	0	0	0	0	0.0037296	0	0	0	0	0
Afu2g01170	gel1	3	0	2	0	0	0	0	23	38	21	26	60	0	6	8	12	12	21	6	18	28	0	4	6	24	30	45	29	20	44	24	34	39	0	21	33	0	15	27	6	25	35	0.00368732	0	0.0449853	0.0789086	0.0103245	0.0331858
Afu3g07030	gta1	0	3	4	0	0	0	21	125	108	34	94	134	6	64	54	0	0	0	0	0	0	0	0	0	42	9	43	66	0	31	54	19	30	0	34	30	0	24	15	0	29	27	0.00337675	0	0.122528	0.126387	0.0598167	0
Afu7g06140	exg13	2	2	3	0	0	0	0	36	39	0	43	66	0	28	11	0	0	0	0	0	0	0	0	0	6	34	40	24	21	47	0	18	30	2	26	50	8	6	39	0	27	50	0.00315742	0	0.0338295	0.0491655	0.0175913	0
Afu2g09960	ssc70	4	0	2	0	0	0	0	0	0	0	9	12	0	0	0	0	0	0	0	0	0	0	0	0	0	2	19	18	15	69	0	0	0	20	15	74	29	22	35	34	18	79	0.00302572	0	0	0.01059	0	0
Afu2g13530	Afu2g13530	2	0	5	19	12	18	0	0	0	4	58	77	0	0	0	0	15	26	8	6	21	6	0	20	9	25	80	83	91	317	17	41	30	69	87	124	97	83	71	83	87	119	0.00278109	0.0194676	0	0.0552245	0	0.0162892
Afu1g14450	exgO	2	2	2	17	15	0	58	90	102	91	113	136	28	79	52	2	10	18	8	15	24	4	12	24	106	94	125	120	93	126	126	77	114	4	69	77	19	48	61	12	67	74	0.00208768	0.0111343	0.0869868	0.118302	0.0553236	0.0104384
Afu6g13250	Afu6g13250	0	0	0	28	24	14	0	0	0	0	10	6	0	0	0	12	19	18	8	21	22	19	13	13	0	0	0	0	0	0	0	0	0	0	0	0	0	0	0	0	0	0	0	0.178862	0	0.0433604	0	0.132791
Afu3g07160	Afu3g07160	0	0	0	36	30	21	12	96	109	20	149	194	0	65	52	8	32	60	24	43	49	23	15	61	52	149	149	130	107	166	90	139	131	14	98	126	18	64	99	17	98	126	0	0.0680751	0.169797	0.284038	0.0915493	0.0782473
Afu3g12790	Afu3g12790	0	0	0	18	18	15	0	0	0	0	6	12	0	0	0	15	18	20	12	12	18	18	0	18	17	18	15	18	12	21	13	12	12	12	29	30	12	15	15	12	18	39	0	0.10828	0	0.0382166	0	0.112527
Afu5g01430	Afu5g01430	0	0	0	0	0	0	0	0	0	0	0	0	0	0	0	16	18	24	12	18	27	0	9	30	0	0	0	0	0	0	0	0	0	0	0	0	0	0	0	0	0	0	0	0	0	0	0	0.0819209
Afu6g13670	Afu6g13670	0	0	0	0	0	0	0	0	0	4	14	29	0	0	0	0	6	19	4	8	16	8	4	22	8	4	0	45	12	2	0	0	0	0	0	0	0	14	13	0	23	6	0	0	0	0.0463511	0	0.0246548
Afu5g01970	gpdA	0	0	0	12	7	5	0	0	0	0	42	55	0	0	0	6	22	31	6	21	36	0	2	25	0	9	33	0	0	0	0	9	0	9	84	78	31	71	46	12	76	108	0	0.0236686	0	0.0956607	0	0.0581854
Afu5g07000	Afu5g07000	0	0	0	0	0	0	0	0	0	0	0	0	0	0	0	2	12	14	6	12	12	6	6	16	0	0	0	0	0	0	0	0	0	4	0	6	15	12	6	12	21	0	0	0	0	0	0	0.0259259
Afu3g11830	pgmA	0	0	0	39	19	20	0	0	0	0	0	0	0	0	0	0	0	0	0	0	0	15	0	28	0	0	0	0	0	0	0	0	0	54	41	98	67	50	58	59	51	93	0	0.0468468	0	0	0	0
Afu5g09330	cipC	0	0	0	8	0	8	0	0	0	0	0	0	0	0	0	0	4	5	2	7	14	2	0	8	0	0	0	0	0	0	0	0	0	40	59	32	64	64	33	41	57	31	0	0.0410256	0	0	0	0.0230769
Afu6g05350	opsB	0	0	0	18	30	16	0	0	0	0	0	0	0	0	0	12	12	18	0	18	18	6	12	18	19	22	20	29	23	21	20	19	11	0	0	0	0	0	0	0	4	13	0	0.0439863	0	0	0	0.028866
Afu6g10660	Afu6g10660	0	0	0	0	6	4	0	0	0	0	0	0	0	0	0	4	6	10	4	12	12	12	4	12	0	0	0	0	18	43	0	0	0	0	0	0	0	0	0	2	3	24	0	0.00685871	0	0	0	0.0137174
Afu2g08290	Afu2g08290	0	0	0	12	9	8	0	0	0	8	40	55	0	0	0	6	12	12	5	12	10	12	12	17	0	0	0	43	25	12	0	0	0	0	0	0	0	16	7	0	16	12	0	0.0130807	0	0.0464592	0	0.0135318
Afu4g14490	Afu4g14490	0	0	0	9	15	0	0	0	0	0	0	0	0	0	0	0	9	26	9	14	38	15	0	18	8	0	23	10	0	24	0	18	18	0	0	0	0	0	0	0	0	0	0	0.0131363	0	0	0	0.0191571
Afu4g14490	tpcJ	0	0	0	9	15	0	0	0	0	0	0	0	0	0	0	0	9	26	9	14	38	15	0	18	8	0	23	10	0	24	0	18	18	0	0	0	0	0	0	0	0	0	0	0.0131363	0	0	0	0.0191571
Afu3g05370	Afu3g05370	0	0	0	20	16	0	0	0	0	0	0	0	0	0	0	0	11	10	4	6	15	10	2	4	4	12	20	30	21	27	0	0	0	0	12	12	0	0	0	23	19	16	0	0.0260304	0	0	0	0.0151844
Afu5g07120	Afu5g07120	0	0	0	0	0	0	0	0	0	14	14	23	0	0	0	0	0	0	0	2	12	2	2	4	16	4	25	35	8	40	16	9	12	6	20	17	17	25	21	0	27	29	0	0	0	0.0482955	0	0
Afu2g09030	dppV	0	0	0	0	0	0	19	62	136	62	112	178	0	43	49	0	6	6	9	8	0	2	0	4	147	240	185	176	136	164	145	153	224	21	45	51	24	36	48	27	48	62	0	0	0.100324	0.162737	0.0425335	0.00554785
Afu6g10450	Afu6g10450	0	0	0	18	24	15	0	0	0	60	51	103	0	0	0	0	9	27	8	16	25	0	0	0	22	13	0	80	12	6	27	18	8	0	24	14	0	16	14	0	23	26	0	0.0766129	0	0.287634	0	0.0483871
Afu4g07435	Afu4g07435	0	0	0	0	0	0	0	0	0	0	0	0	0	0	0	0	0	0	0	12	21	0	0	0	0	0	0	0	0	0	0	0	0	0	0	0	0	18	12	0	6	21	0	0	0	0	0	0
Afu6g05200	Afu6g05200	0	0	0	0	0	0	0	0	0	0	0	0	0	0	0	0	0	0	8	6	15	0	0	0	0	0	0	0	0	0	0	0	0	0	0	0	12	12	0	0	0	0	0	0	0	0	0	0
Afu5g01030	Afu5g01030	0	0	0	0	0	0	0	0	0	0	0	0	0	0	0	0	0	0	11	8	41	0	0	0	0	0	0	0	20	46	0	0	0	0	23	12	13	20	0	0	11	9	0	0	0	0	0	0
Afu2g00680	Afu2g00680	0	0	0	0	0	0	35	93	136	77	110	159	10	60	50	0	0	0	12	18	30	0	0	0	131	131	112	159	60	153	114	103	101	0	94	158	39	81	95	9	108	169	0	0	0.234667	0.307556	0.106667	0
Afu2g10440	Afu2g10440	0	0	0	0	0	0	0	0	0	0	0	0	0	0	0	0	10	12	8	12	0	0	0	0	0	0	0	6	4	82	0	18	8	0	0	0	0	0	0	0	0	0	0	0	0	0	0	0.0488889
Afu3g10920	stm1	0	0	0	2	0	19	0	0	0	24	36	60	0	0	0	0	0	0	0	8	32	0	0	0	11	25	44	67	83	131	25	26	29	28	43	44	51	46	57	30	52	52	0	0.0230263	0	0.131579	0	0
Afu4g06860	Afu4g06860	0	0	0	0	0	0	0	0	0	0	0	0	0	0	0	0	0	0	0	2	10	0	0	0	0	0	0	0	0	0	0	0	0	0	0	0	0	0	0	0	0	0	0	0	0	0	0	0
Afu4g14530	gstC	0	0	0	0	0	0	0	0	0	6	6	0	0	0	0	4	8	10	6	12	8	0	0	0	8	28	34	9	35	74	8	14	26	68	75	82	70	76	68	82	81	85	0	0	0	0.0177778	0	0.0325926
Afu8g00550	Afu8g00550	0	0	0	0	0	0	0	0	0	16	31	33	0	0	0	0	0	0	0	6	24	0	0	0	35	47	48	101	93	140	55	39	51	58	95	142	133	192	127	83	132	141	0	0	0	0.098401	0	0
Afu3g09990	Afu3g09990	0	0	0	0	0	0	0	0	0	12	38	102	0	0	0	0	19	22	9	18	31	0	0	0	42	4	0	87	15	0	69	4	26	0	0	0	0	12	6	0	12	21	0	0	0	0.0934809	0	0.0252153
Afu1g14560	msdS	0	0	0	6	6	6	94	350	358	122	231	278	33	200	150	4	2	42	0	8	44	0	0	0	159	105	139	182	86	156	175	99	175	15	189	177	46	110	161	12	161	189	0	0.0119284	0.531478	0.418158	0.25381	0.0318091
Afu1g12170	Afu1g12170	0	0	0	0	0	0	0	0	0	0	27	23	0	0	0	0	0	0	7	10	24	0	0	0	0	26	21	45	42	92	12	12	20	52	48	150	57	52	56	50	86	127	0	0	0	0.0378788	0	0
Afu4g04460	Afu4g04460	0	0	0	0	0	0	0	0	0	0	18	8	0	0	0	0	0	0	0	2	18	0	0	0	0	0	0	12	13	80	0	0	0	0	6	20	0	0	0	0	18	24	0	0	0	0.0383481	0	0
Afu2g03830	aspf4	0	0	0	0	0	0	0	0	0	12	18	42	0	0	0	0	0	0	4	10	10	0	0	0	30	64	261	56	53	320	36	105	203	0	53	59	16	44	53	6	46	66	0	0	0	0.0745342	0	0
Afu1g04540	Afu1g04540	0	0	0	0	0	0	0	0	0	0	0	0	0	0	0	0	0	0	8	8	6	0	0	0	0	0	0	0	0	0	0	0	0	0	0	0	0	0	0	0	0	0	0	0	0	0	0	0
Afu1g11130	Afu1g11130	0	0	0	0	0	0	0	0	0	0	18	7	0	0	0	0	10	18	6	2	4	0	0	0	0	3	43	32	22	96	0	16	9	0	18	15	10	12	12	6	18	24	0	0	0	0.0416667	0	0.0466667
Afu1g08810	Afu1g08810	0	0	0	0	0	0	0	0	0	0	0	0	0	0	0	0	6	24	6	0	30	0	0	0	0	12	24	51	36	54	16	14	16	9	45	51	42	42	42	29	54	63	0	0	0	0	0	0.0141844
Afu5g10560	Afu5g10560	0	0	0	0	0	0	0	0	0	0	12	26	0	0	0	0	12	6	6	0	4	0	0	0	6	0	15	33	6	32	18	0	12	0	27	11	12	15	15	0	18	18	0	0	0	0.0646259	0	0.0306122
Afu2g17540	abr1	0	0	0	6	6	15	74	88	120	160	102	189	47	76	74	0	6	27	0	12	21	0	0	0	134	154	139	179	125	166	123	147	161	15	75	140	24	63	109	17	86	116	0	0.0135542	0.141566	0.226406	0.0988956	0.0165663
Afu6g06340	gfa1	0	0	0	0	0	0	0	0	0	0	0	0	0	0	0	0	0	0	6	0	21	0	0	0	0	0	0	0	0	0	0	0	0	0	0	0	0	0	0	0	0	0	0	0	0	0	0	0
Afu2g09910	faa4	0	0	0	0	0	0	0	0	0	15	30	49	0	0	0	0	0	0	6	6	15	0	0	0	20	39	53	81	42	108	45	2	43	18	21	21	18	21	20	15	23	16	0	0	0	0.0449546	0	0
Afu3g15090	Afu3g15090	0	0	0	0	0	0	16	95	90	37	103	118	0	45	24	0	12	12	4	12	6	0	0	0	45	68	57	105	91	97	88	65	100	0	72	61	16	53	59	0	72	56	0	0	0.11414	0.146508	0.0391823	0.0136286
Afu1g15140	Afu1g15140	0	0	0	0	0	0	0	0	0	0	6	6	0	0	0	0	6	6	6	0	6	0	0	0	0	0	0	8	0	12	0	0	0	0	24	23	0	22	24	0	24	24	0	0	0	0.0123839	0	0.0123839
Afu7g05370	aspB	0	0	0	0	0	0	0	0	0	0	18	22	0	0	0	0	0	0	0	3	14	0	0	0	6	15	24	42	27	64	6	6	6	0	25	15	0	11	18	0	17	15	0	0	0	0.0287977	0	0
Afu7g05660	Afu7g05660	0	0	0	0	0	0	0	0	0	0	0	0	0	0	0	0	0	0	6	12	21	0	0	0	7	17	62	38	30	108	18	34	28	15	49	54	25	37	45	32	58	71	0	0	0	0	0	0
Afu4g12590	Afu4g12590	0	0	0	14	0	2	0	0	0	0	51	53	0	0	0	4	15	28	9	8	16	0	0	0	0	0	0	43	21	19	3	14	20	20	61	80	33	51	43	29	57	93	0	0.00584795	0	0.0380117	0	0.0171784
Afu6g12930	acoA	0	0	0	0	0	0	0	0	0	0	0	0	0	0	0	0	0	0	6	0	22	0	0	0	0	0	0	12	12	14	0	0	0	33	36	33	36	37	43	28	41	34	0	0	0	0	0	0
Afu4g13170	cpcB	0	0	0	0	0	0	0	0	0	0	0	0	0	0	0	0	0	0	5	0	6	0	0	0	0	0	0	20	10	30	0	0	0	21	37	57	45	44	47	30	34	52	0	0	0	0	0	0
Afu7g05360	Afu7g05360	0	0	0	0	6	6	0	0	0	0	0	0	0	0	0	0	0	0	6	0	12	0	0	0	0	0	0	0	0	0	0	0	0	0	0	0	0	0	0	0	0	0	0	0.00701754	0	0	0	0
Afu5g03080	aspC	0	0	0	0	0	0	0	0	0	0	15	48	0	0	0	0	0	0	0	3	9	0	0	0	21	12	24	39	33	95	12	6	9	6	51	48	15	31	40	21	45	45	0	0	0	0.0546875	0	0
Afu7g01920	Afu7g01920	0	0	0	12	12	15	0	0	0	0	0	0	0	0	0	0	18	18	9	12	18	0	0	0	0	0	0	0	0	0	0	0	0	0	18	22	0	14	8	0	12	27	0	0.0103586	0	0	0	0.00956175
Afu1g12610	hsp88	0	0	0	0	0	0	0	0	0	0	0	0	0	0	0	0	6	6	2	0	20	0	0	0	0	2	15	12	22	30	0	9	6	15	39	38	17	39	42	23	39	36	0	0	0	0	0	0.00560224
Afu2g04620	bipA	0	0	0	0	0	0	0	0	0	26	62	43	0	0	0	0	0	0	0	6	13	0	0	0	0	12	26	42	19	70	24	18	28	15	37	86	32	21	37	26	36	93	0	0	0	0.0649802	0	0
Afu1g05610	Afu1g05610	0	0	0	0	0	0	0	0	0	0	0	0	0	0	0	0	0	0	0	2	11	0	0	0	0	3	7	2	16	7	11	6	11	2	0	9	0	0	0	0	6	3	0	0	0	0	0	0
Afu7g05510	Afu7g05510	0	0	0	0	0	0	0	0	0	0	2	12	0	0	0	0	12	15	6	0	6	0	0	0	0	0	0	12	0	10	0	0	0	12	12	22	8	12	18	10	24	30	0	0	0	0.00680272	0	0.0131195
Afu8g05660	Afu8g05660	0	0	0	0	0	0	0	0	0	0	0	0	0	0	0	0	6	8	4	8	8	0	0	0	0	0	0	0	0	0	0	0	0	0	0	0	0	0	0	0	0	0	0	0	0	0	0	0.00368324
Afu6g12990	Afu6g12990	0	0	0	15	12	0	0	0	0	0	12	17	0	0	0	0	12	12	0	0	0	0	0	0	0	0	0	18	0	79	0	0	0	0	0	0	0	0	0	0	0	0	0	0.0342205	0	0.0367554	0	0.0304183
Afu1g13500	tktA	0	0	0	0	0	0	0	0	0	0	0	0	0	0	0	0	13	29	0	0	0	0	0	0	0	0	0	0	0	0	0	0	0	33	30	61	21	34	51	32	39	65	0	0	0	0	0	0.0204678
Afu7g05400	Afu7g05400	0	0	0	12	0	2	0	0	0	0	9	18	0	0	0	0	15	4	0	0	0	0	0	0	0	0	0	0	0	0	0	0	0	6	10	21	0	6	6	0	10	16	0	0.0128913	0	0.0248619	0	0.0174954
Afu6g03520	Afu6g03520	0	0	0	6	8	18	0	0	0	0	0	0	0	0	0	2	0	12	0	0	0	0	0	0	0	0	0	10	18	15	0	0	0	0	18	15	4	18	15	6	18	21	0	0.0383693	0	0	0	0.0167866
Afu2g17000	Afu2g17000	0	0	0	0	0	0	0	0	0	0	0	0	0	0	0	0	16	8	0	0	0	0	0	0	0	0	0	0	0	0	0	0	0	0	0	0	0	0	0	0	0	0	0	0	0	0	0	0.00368155
Afu2g11260	luA	0	0	0	0	0	0	0	0	0	0	0	0	0	0	0	0	3	5	0	0	0	0	0	0	0	0	0	0	0	0	0	0	0	0	0	0	0	0	0	0	0	0	0	0	0	0	0	0.003432
Afu3g13240	Afu3g13240	0	0	0	0	0	0	0	0	0	0	0	0	0	0	0	0	2	2	0	0	0	0	0	0	4	0	17	0	0	0	0	2	23	0	0	0	0	0	0	0	0	0	0	0	0	0	0	0.00289855
Afu3g07640	pma1	0	0	0	0	0	0	0	0	0	16	21	54	0	0	0	6	0	0	0	0	0	0	0	0	47	52	82	84	39	197	59	33	49	0	24	24	0	12	15	0	10	30	0	0	0	0.0307018	0	0.00202429
Afu8g01980	Afu8g01980	0	0	0	21	13	0	31	120	140	83	128	228	21	87	87	0	0	0	0	0	0	0	0	0	131	172	178	222	180	207	144	195	180	68	160	211	101	131	169	68	184	216	0	0.0266041	0.2277	0.343505	0.152582	0
Afu2g17530	abr2	0	0	0	0	0	0	61	115	149	112	214	266	23	66	62	0	0	0	0	0	0	0	0	0	217	185	262	271	129	302	281	170	252	27	90	161	51	83	139	42	112	176	0	0	0.184554	0.336173	0.0857467	0
Afu4g09310	Afu4g09310	0	0	0	0	0	0	15	26	30	24	47	48	2	20	20	0	0	0	0	0	0	0	0	0	30	30	33	45	39	51	48	42	39	18	45	30	18	23	36	18	30	36	0	0	0.129326	0.216758	0.0765027	0
Afu3g07520	exg7	0	0	0	0	0	0	50	117	142	107	202	241	20	74	78	0	0	0	0	0	0	0	0	0	101	54	57	132	30	62	117	33	44	12	60	80	15	56	61	6	58	102	0	0	0.127318	0.226617	0.0708694	0
Afu4g09280	Afu4g09280	0	0	0	0	0	0	20	18	30	44	37	48	12	18	0	0	0	0	0	0	0	0	0	0	51	45	57	45	30	60	60	48	52	0	12	24	0	0	0	0	12	27	0	0	0.135729	0.257485	0.0598802	0
Afu4g01290	csn	0	0	0	0	0	0	0	16	42	8	61	126	0	10	19	0	0	0	0	0	0	0	0	0	28	63	111	67	97	210	34	75	94	62	136	221	98	120	160	61	158	224	0	0	0.0812325	0.273109	0.0406162	0
Afu5g10520	Afu5g10520	0	0	0	0	0	0	22	62	74	46	68	121	0	43	41	0	0	0	0	0	0	0	0	0	90	68	42	108	45	48	103	51	54	6	131	133	36	83	99	10	134	147	0	0	0.0644635	0.0958792	0.0342717	0
Afu6g07910	Afu6g07910	0	0	0	0	0	0	0	10	74	79	85	264	0	27	17	0	0	0	0	0	0	0	0	0	67	48	30	98	21	54	75	36	49	0	34	24	0	21	29	0	30	35	0	0	0.0520446	0.26518	0.0272615	0
Afu4g09320	dppIV	0	0	0	0	0	0	17	26	59	55	32	72	4	21	25	0	0	0	0	0	0	0	0	0	70	54	67	68	30	88	66	54	75	4	32	35	6	18	39	2	38	46	0	0	0.0444444	0.069281	0.0217865	0
Afu7g01200	Afu7g01200	0	0	0	0	0	0	3	23	28	24	30	43	0	12	6	0	0	0	0	0	0	0	0	0	43	15	53	69	15	65	51	16	42	0	6	35	0	0	0	0	21	15	0	0	0.0649819	0.116727	0.0216606	0
Afu6g04690	Afu6g04690	0	0	0	0	0	0	0	24	41	0	22	42	0	3	10	0	0	0	0	0	0	0	0	0	12	37	29	30	39	34	18	33	26	9	34	49	23	30	37	0	40	44	0	0	0.100309	0.0987654	0.0200617	0
Afu1g04260	ENGL1	0	0	0	0	0	0	6	68	142	12	116	152	0	31	25	0	0	0	0	0	0	0	0	0	0	31	23	24	14	26	24	16	23	0	16	26	0	12	32	0	15	25	0	0	0.0744571	0.0965184	0.0193037	0
Afu1g10790	Afu1g10790	0	0	0	0	0	0	0	25	37	30	39	83	0	23	17	0	0	0	0	0	0	0	0	0	33	24	24	30	12	48	18	9	24	0	73	76	18	50	70	15	67	78	0	0	0.0247209	0.0606061	0.015949	0
Afu4g12450	Afu4g12450	0	0	0	2	0	29	0	6	103	58	150	220	0	11	14	0	0	0	0	0	0	0	0	0	171	180	205	278	165	284	230	134	178	0	33	18	0	15	29	0	32	21	0	0.0191004	0.0671596	0.263709	0.0154036	0
Afu3g08200	ams1	0	0	0	0	0	0	16	34	33	32	44	53	0	10	15	0	0	0	0	0	0	0	0	0	35	34	32	51	32	40	34	29	43	0	0	0	0	0	0	0	0	0	0	0	0.0254289	0.0395221	0.00765931	0
Afu8g05610	btgE	0	0	0	0	0	0	0	6	12	0	12	18	0	8	6	0	0	0	0	0	0	0	0	0	0	24	135	30	24	167	0	12	101	9	35	36	0	29	18	0	35	18	0	0	0.00974026	0.0162338	0.00757576	0
Afu1g07700	Afu1g07700	0	0	0	0	0	0	0	2	19	0	3	31	0	6	4	0	0	0	0	0	0	0	0	0	0	0	0	0	0	0	0	0	0	0	0	0	0	0	0	0	0	0	0	0	0.012069	0.0195402	0.00574713	0
Afu4g03585	Afu4g03585	0	0	0	0	0	0	0	0	0	0	18	20	0	4	4	0	0	0	0	0	0	0	0	0	9	6	0	24	6	0	0	0	0	0	0	0	0	4	6	0	0	0	0	0	0	0.0191051	0.00402212	0
Afu3g00590	aspHS	0	0	0	0	0	0	4	18	27	15	30	51	0	0	0	0	0	0	0	0	0	0	0	0	0	0	0	24	6	12	0	0	0	29	58	27	39	64	47	27	48	39	0	0	0.117506	0.230216	0	0
Afu4g10350	ubiD	0	0	0	0	0	0	0	0	0	18	62	107	0	0	0	0	0	0	0	0	0	0	0	0	22	39	83	128	148	236	57	34	54	93	92	150	122	0	102	98	146	144	0	0	0	0.198514	0	0
Afu5g01420	Afu5g01420	0	0	0	0	0	0	0	18	25	15	41	55	0	0	0	0	0	0	0	0	0	0	0	0	31	24	15	40	18	36	29	15	24	6	40	46	11	25	47	9	38	63	0	0	0.0699187	0.180488	0	0
Afu6g03830	Afu6g03830	0	0	0	0	0	0	0	0	0	42	12	21	0	0	0	0	0	0	0	0	0	0	0	0	0	0	0	0	0	0	0	0	0	0	6	9	12	0	6	0	0	0	0	0	0	0.167785	0	0
Afu5g08830	hexA	0	0	0	0	0	0	0	0	0	27	68	133	0	0	0	0	0	0	0	0	0	0	0	0	26	6	33	141	10	133	55	4	21	14	65	58	45	54	64	34	61	61	0	0	0	0.141527	0	0
Afu1g08960	Afu1g08960	0	0	0	0	0	0	0	0	0	18	15	36	0	0	0	0	0	0	0	0	0	0	0	0	0	0	0	29	8	38	0	0	0	10	8	18	8	18	4	8	16	18	0	0	0	0.137725	0	0
Afu1g01950	Afu1g01950	0	0	0	0	0	0	0	0	0	2	17	34	0	0	0	0	0	0	0	0	0	0	0	0	0	0	0	8	0	8	0	0	0	0	0	0	0	0	0	0	0	0	0	0	0	0.131841	0	0
Afu1g09030	Afu1g09030	0	0	0	0	0	0	0	0	0	0	27	24	0	0	0	0	0	0	0	0	0	0	0	0	18	39	29	51	39	50	28	13	21	0	0	0	0	0	0	0	0	0	0	0	0	0.118056	0	0
Afu7g01860	sti1	0	0	0	0	0	0	0	0	0	53	28	120	0	0	0	0	0	0	0	0	0	0	0	0	94	59	78	191	70	184	140	42	41	0	42	31	6	26	45	21	47	44	0	0	0	0.115318	0	0
Afu2g03720	cyp4	0	0	0	0	0	0	0	0	0	0	24	42	0	0	0	0	0	0	0	0	0	0	0	0	0	35	51	39	42	72	15	21	27	11	45	64	32	45	51	0	51	66	0	0	0	0.107317	0	0
Afu5g12180	Afu5g12180	0	0	0	0	0	0	0	0	0	14	25	39	0	0	0	0	0	0	0	0	0	0	0	0	0	0	0	53	24	96	24	0	27	0	6	25	18	0	15	4	13	25	0	0	0	0.105263	0	0
Afu2g03110	pho8	0	0	0	0	0	0	0	6	36	38	43	109	0	0	0	0	0	0	0	0	0	0	0	0	73	97	94	90	74	128	84	91	93	0	0	0	0	0	0	0	0	0	0	0	0.0230643	0.104338	0	0
Afu1g04070	Afu1g04070	0	0	0	19	22	18	0	0	0	0	21	28	0	0	0	0	0	0	0	0	0	0	0	0	0	4	36	56	67	252	27	0	17	0	10	23	0	8	16	0	25	18	0	0.125265	0	0.104034	0	0
Afu6g06900	rho1	0	0	0	0	0	0	0	0	0	0	33	26	0	0	0	0	0	0	0	0	0	0	0	0	18	25	31	43	53	90	21	0	21	0	0	0	0	0	0	0	0	0	0	0	0	0.1019	0	0
Afu5g11380	Afu5g11380	0	0	0	0	0	0	0	0	0	7	21	32	0	0	0	0	0	0	0	0	0	0	0	0	18	19	52	65	48	80	26	16	31	4	0	22	19	15	14	16	15	26	0	0	0	0.101523	0	0
Afu6g11160	idi1	0	0	0	0	0	0	0	0	0	0	30	54	0	0	0	0	0	0	0	0	0	0	0	0	31	40	53	59	29	63	39	28	47	0	12	17	0	12	10	0	6	17	0	0	0	0.100358	0	0
Afu4g03322	Afu4g03322	0	0	0	0	0	0	0	0	0	0	22	48	0	0	0	0	0	0	0	0	0	0	0	0	0	6	6	32	0	60	0	0	0	0	10	20	12	0	18	0	12	18	0	0	0	0.0907912	0	0
Afu3g06070	Afu3g06070	0	0	0	0	0	0	0	0	0	0	21	33	0	0	0	0	0	0	0	0	0	0	0	0	0	0	0	16	15	20	0	0	0	0	0	0	0	0	0	0	0	0	0	0	0	0.0873786	0	0
Afu4g07110	Afu4g07110	0	0	0	0	0	0	0	0	0	21	15	33	0	0	0	0	0	0	0	0	0	0	0	0	21	18	0	0	0	0	0	0	0	0	0	0	0	0	0	0	0	0	0	0	0	0.0848708	0	0
Afu1g03390	Afu1g03390	0	0	0	0	0	0	0	0	0	9	14	18	0	0	0	0	0	0	0	0	0	0	0	0	0	15	29	28	23	43	15	2	18	8	18	27	24	20	26	24	27	37	0	0	0	0.0828283	0	0
Afu1g10060	Afu1g10060	0	0	0	0	0	0	0	0	0	0	12	25	0	0	0	0	0	0	0	0	0	0	0	0	15	15	12	25	18	12	12	12	6	12	16	24	14	17	20	12	17	18	0	0	0	0.08061	0	0
Afu5g08540	aspA	0	0	0	0	0	0	0	0	0	25	21	45	0	0	0	0	0	0	0	0	0	0	0	0	27	63	54	91	104	153	30	24	36	0	78	72	13	45	57	12	68	87	0	0	0	0.0794066	0	0
Afu1g11460	bgt1	0	0	0	0	0	0	0	0	0	0	22	50	0	0	0	0	0	0	0	0	0	0	0	0	230	627	1051	265	419	1164	316	719	1146	0	44	93	15	35	67	6	52	104	0	0	0	0.0786885	0	0
Afu4g04190	Afu4g04190	0	0	0	0	0	0	0	0	0	6	19	38	0	0	0	0	0	0	0	0	0	0	0	0	29	17	5	47	11	26	40	6	4	0	0	0	0	0	0	0	0	0	0	0	0	0.0726644	0	0
Afu2g16400	Afu2g16400	0	0	0	0	0	0	0	0	0	0	35	72	0	0	0	0	0	0	0	0	0	0	0	0	0	0	0	42	33	82	0	0	0	18	18	20	34	30	20	23	22	30	0	0	0	0.0707672	0	0
Afu6g07640	Afu6g07640	0	0	0	0	0	0	0	0	0	35	24	63	0	0	0	0	0	0	0	0	0	0	0	0	0	0	0	56	0	10	0	0	0	0	4	17	18	21	8	8	23	20	0	0	0	0.0673289	0	0
Afu1g09830	Afu1g09830	0	0	0	0	0	0	0	0	0	0	24	46	0	0	0	0	0	0	0	0	0	0	0	0	9	28	34	59	61	81	26	22	31	12	27	33	20	32	34	18	33	42	0	0	0	0.0670498	0	0
Afu5g03020	Afu5g03020	0	0	0	0	0	0	0	0	0	10	29	34	0	0	0	0	0	0	0	0	0	0	0	0	0	18	69	36	20	142	0	21	19	0	12	23	6	15	8	0	18	18	0	0	0	0.0652368	0	0
Afu1g10850	Afu1g10850	0	0	0	0	0	0	0	0	0	0	6	12	0	0	0	0	0	0	0	0	0	0	0	0	0	0	0	6	0	9	0	0	0	0	0	0	0	0	0	2	6	6	0	0	0	0.0645161	0	0
Afu2g14620	Afu2g14620	0	0	0	0	0	0	0	0	0	0	25	22	0	0	0	0	0	0	0	0	0	0	0	0	0	0	0	0	0	0	0	0	0	0	0	0	0	0	0	0	0	0	0	0	0	0.0621693	0	0
Afu1g02190	rab11	0	0	0	0	0	0	0	0	0	0	8	31	0	0	0	0	0	0	0	0	0	0	0	0	0	0	0	0	0	0	0	0	0	0	0	0	0	0	0	0	4	9	0	0	0	0.0619048	0	0
Afu3g08070	Afu3g08070	0	0	0	0	0	0	0	0	0	40	22	52	0	0	0	0	0	0	0	0	0	0	0	0	37	42	73	24	18	36	23	35	50	12	80	111	21	76	99	18	79	117	0	0	0	0.0604134	0	0
Afu2g10670	Afu2g10670	0	0	0	0	0	0	0	16	24	0	12	27	0	0	0	0	0	0	0	0	0	0	0	0	16	12	12	16	6	0	16	6	12	0	0	0	0	0	0	0	0	0	0	0	0.0600601	0.0585586	0	0
Afu5g09530	Afu5g09530	0	0	0	0	0	0	0	0	0	12	7	12	0	0	0	0	0	0	0	0	0	0	0	0	12	6	12	15	12	18	6	6	12	42	103	136	51	92	108	42	102	133	0	0	0	0.0555556	0	0
Afu6g07380	Afu6g07380	0	0	0	0	0	0	0	0	0	4	30	69	0	0	0	0	0	0	0	0	0	0	0	0	0	0	0	0	0	0	0	0	0	0	0	0	0	0	0	0	0	0	0	0	0	0.0542391	0	0
Afu4g06370	Afu4g06370	0	0	0	0	0	0	0	0	0	0	9	12	0	0	0	0	0	0	0	0	0	0	0	0	0	0	0	18	18	18	0	6	12	0	31	35	7	0	15	0	33	39	0	0	0	0.0522388	0	0
Afu2g03870	fkbp3	0	0	0	0	0	0	0	0	0	0	9	12	0	0	0	0	0	0	0	0	0	0	0	0	15	18	18	21	24	24	18	18	18	0	6	12	0	0	0	0	18	12	0	0	0	0.0522388	0	0
Afu2g02780	Afu2g02780	0	0	0	0	0	0	0	0	0	0	18	37	0	0	0	0	0	0	0	0	0	0	0	0	0	0	0	23	18	47	0	0	0	0	17	41	17	21	18	7	20	35	0	0	0	0.0516432	0	0
Afu8g04570	Afu8g04570	0	0	0	0	0	0	0	0	0	22	27	44	0	0	0	0	0	0	0	0	0	0	0	0	29	39	46	49	53	63	31	26	33	2	26	41	24	28	41	11	32	56	0	0	0	0.050571	0	0
Afu1g14220	nopA	0	0	0	0	0	0	0	0	0	0	15	32	0	0	0	0	0	0	0	0	0	0	0	0	0	0	0	27	15	18	0	0	0	0	18	21	0	0	0	0	12	21	0	0	0	0.0502137	0	0
Afu7g05260	Afu7g05260	0	0	0	0	0	0	0	0	0	0	17	28	0	0	0	0	0	0	0	0	0	0	0	0	0	0	0	15	27	24	0	0	0	6	27	27	16	26	29	9	30	36	0	0	0	0.0493421	0	0
Afu4g10280	ypd1	0	0	0	0	0	0	0	0	0	0	6	19	0	0	0	0	0	0	0	0	0	0	0	0	0	0	0	0	0	0	0	0	0	0	0	0	0	0	0	0	0	0	0	0	0	0.0487329	0	0
Afu2g03790	Afu2g03790	0	0	0	0	0	0	0	0	0	27	9	33	0	0	0	0	0	0	0	0	0	0	0	0	0	0	0	42	12	49	0	0	0	0	6	12	0	0	0	0	12	9	0	0	0	0.0468432	0	0
Afu6g06750	Afu6g06750	0	0	0	0	0	0	0	0	0	0	11	27	0	0	0	0	0	0	0	0	0	0	0	0	6	17	8	14	30	41	14	17	6	8	23	41	16	24	31	16	33	40	0	0	0	0.0465686	0	0
Afu6g13760	Afu6g13760	0	0	0	0	0	0	0	0	0	12	43	55	0	0	0	0	0	0	0	0	0	0	0	0	13	15	15	33	18	29	21	12	15	0	40	37	0	13	37	0	35	45	0	0	0	0.0462963	0	0
Afu1g05340	Afu1g05340	0	0	0	4	0	9	0	0	0	0	14	16	0	0	0	0	0	0	0	0	0	0	0	0	6	21	30	62	21	38	25	24	21	0	28	39	0	32	36	0	30	42	0	0.0196078	0	0.0452489	0	0
Afu3g06970	Afu3g06970	0	0	0	0	0	0	0	0	0	0	11	15	0	0	0	0	0	0	0	0	0	0	0	0	0	0	0	18	12	32	0	0	0	0	6	2	0	0	0	0	12	9	0	0	0	0.044905	0	0
Afu1g13195	Afu1g13195	0	0	0	0	0	0	0	0	0	0	4	8	0	0	0	0	0	0	0	0	0	0	0	0	0	0	0	0	0	0	0	0	0	0	0	0	0	0	0	4	4	0	0	0	0	0.043956	0	0
Afu3g01130	Afu3g01130	0	0	0	0	0	0	0	0	0	0	9	14	0	0	0	0	0	0	0	0	0	0	0	0	18	21	18	24	24	15	17	21	15	0	18	15	0	13	12	0	22	17	0	0	0	0.0425926	0	0
Afu4g12850	clxA	0	0	0	0	0	0	0	0	0	0	16	55	0	0	0	0	0	0	0	0	0	0	0	0	0	6	8	39	27	76	0	5	12	0	30	19	4	21	19	0	24	30	0	0	0	0.0420367	0	0
Afu6g14340	Afu6g14340	0	0	0	0	0	0	4	9	16	17	26	17	0	0	0	0	0	0	0	0	0	0	0	0	24	25	50	57	37	110	23	33	55	7	52	53	25	39	43	20	44	63	0	0	0.0203081	0.0420168	0	0
Afu4g06820	ecm33	0	0	0	0	0	0	2	16	12	18	14	18	0	0	0	0	0	0	0	0	0	0	0	0	30	41	42	37	44	67	27	43	36	21	36	43	25	41	33	24	35	45	0	0	0.0251256	0.041876	0	0
Afu5g12260	tigA	0	0	0	0	0	0	0	0	0	0	8	36	0	0	0	0	0	0	0	0	0	0	0	0	12	19	69	31	42	181	14	30	107	25	40	45	32	48	51	25	46	57	0	0	0	0.0398551	0	0
Afu2g07970	Afu2g07970	0	0	0	0	0	0	0	0	0	0	9	13	0	0	0	0	0	0	0	0	0	0	0	0	0	0	0	0	0	0	0	0	0	0	0	0	0	0	0	0	0	0	0	0	0	0.0383944	0	0
Afu2g05500	Afu2g05500	0	0	0	0	0	0	0	0	0	0	16	15	0	0	0	0	0	0	0	0	0	0	0	0	0	0	0	9	0	10	0	0	0	0	0	0	0	0	0	0	0	0	0	0	0	0.0382716	0	0
Afu1g13960	Afu1g13960	0	0	0	0	0	0	0	0	0	6	12	29	0	0	0	0	0	0	0	0	0	0	0	0	0	0	0	6	0	12	0	0	0	0	0	0	0	0	0	0	0	0	0	0	0	0.0380259	0	0
Afu6g12380	scw4	0	0	0	0	0	0	0	0	0	12	9	20	0	0	0	0	0	0	0	0	0	0	0	0	0	46	37	47	56	55	21	48	27	0	35	54	15	33	41	13	38	61	0	0	0	0.037037	0	0
Afu5g03690	Afu5g03690	0	0	0	0	0	0	0	0	0	15	6	26	0	0	0	0	0	0	0	0	0	0	0	0	21	0	6	12	0	30	0	0	0	0	0	0	0	0	0	0	0	0	0	0	0	0.0369497	0	0
Afu5g07150	Afu5g07150	0	0	0	0	0	0	0	0	0	12	9	44	0	0	0	0	0	0	0	0	0	0	0	0	0	0	0	27	0	15	0	0	0	0	0	0	10	6	12	0	0	0	0	0	0	0.036661	0	0
Afu2g02990	Afu2g02990	0	0	0	0	0	0	0	0	0	0	9	12	0	0	0	0	0	0	0	0	0	0	0	0	0	0	0	12	18	20	0	0	0	0	0	0	0	0	0	0	0	0	0	0	0	0.0366492	0	0
Afu3g08290	Afu3g08290	0	0	0	0	0	0	0	0	0	12	17	26	0	0	0	0	0	0	0	0	0	0	0	0	18	0	12	15	0	15	18	6	12	0	12	4	0	0	0	8	18	15	0	0	0	0.0363757	0	0
Afu6g13500	Afu6g13500	0	0	0	0	0	0	0	0	0	0	20	34	0	0	0	0	0	0	0	0	0	0	0	0	22	19	6	42	0	12	36	19	16	0	0	0	0	0	0	0	0	0	0	0	0	0.0345489	0	0
Afu6g13450	Afu6g13450	0	0	0	0	0	0	0	0	0	0	15	27	0	0	0	0	0	0	0	0	0	0	0	0	58	54	43	67	66	65	63	30	40	6	21	18	18	36	21	15	33	14	0	0	0	0.0334129	0	0
Afu6g13300	Afu6g13300	0	0	0	0	0	0	0	0	0	0	8	13	0	0	0	0	0	0	0	0	0	0	0	0	0	0	0	20	0	25	0	0	0	0	0	0	0	0	0	0	7	8	0	0	0	0.0325581	0	0
Afu5g05450	rps1	0	0	0	0	0	0	0	0	0	0	13	12	0	0	0	0	0	0	0	0	0	0	0	0	0	0	0	0	0	0	0	0	0	0	0	0	0	0	0	4	6	0	0	0	0	0.0325521	0	0
Afu3g08430	Afu3g08430	0	0	0	0	0	0	0	0	0	0	15	24	0	0	0	0	0	0	0	0	0	0	0	0	0	0	0	0	0	0	0	0	0	0	0	0	0	0	0	0	0	0	0	0	0	0.0322581	0	0
Afu2g02100	Afu2g02100	0	0	0	0	0	0	0	0	0	0	20	29	0	0	0	0	0	0	0	0	0	0	0	0	6	19	18	57	48	65	12	13	17	9	39	76	19	40	30	18	41	96	0	0	0	0.0318389	0	0
Afu3g06660	Afu3g06660	0	0	0	0	0	0	0	0	0	0	15	21	0	0	0	0	0	0	0	0	0	0	0	0	0	0	0	12	15	51	0	0	0	0	0	0	0	0	0	0	0	0	0	0	0	0.0311688	0	0
Afu5g04290	Afu5g04290	0	0	0	0	0	0	0	0	0	0	9	18	0	0	0	0	0	0	0	0	0	0	0	0	0	0	0	0	0	0	0	0	0	0	0	0	0	0	0	0	0	0	0	0	0	0.0310345	0	0
Afu6g12300	Afu6g12300	0	0	0	0	0	0	0	0	0	6	19	19	0	0	0	0	0	0	0	0	0	0	0	0	12	13	32	31	26	55	21	10	27	0	25	40	2	14	32	0	22	43	0	0	0	0.0306834	0	0
Afu7g04520	dprC	0	0	0	0	0	0	0	0	0	0	12	15	0	0	0	0	0	0	0	0	0	0	0	0	0	0	0	0	0	0	0	0	0	0	0	0	0	0	0	0	0	0	0	0	0	0.0306122	0	0
Afu7g01010	adh1	0	0	0	0	0	0	0	0	0	0	18	14	0	0	0	0	0	0	0	0	0	0	0	0	0	2	184	0	75	182	0	54	43	0	0	0	0	0	0	0	0	0	0	0	0	0.0302172	0	0
Afu8g05290	Afu8g05290	0	0	0	0	0	0	0	0	0	0	12	31	0	0	0	0	0	0	0	0	0	0	0	0	4	0	4	46	0	28	10	0	4	0	0	0	0	0	0	0	0	0	0	0	0	0.0284392	0	0
Afu5g13450	Afu5g13450	0	0	0	0	0	0	0	0	0	6	9	6	0	0	0	0	0	0	0	0	0	0	0	0	6	12	0	24	6	27	15	6	6	12	18	45	25	21	42	24	24	57	0	0	0	0.0281124	0	0
Afu2g16720	Afu2g16720	0	0	0	0	0	0	0	2	18	15	12	18	0	0	0	0	0	0	0	0	0	0	0	0	0	0	0	18	4	18	0	6	17	6	17	46	12	17	45	12	21	47	0	0	0.0124611	0.0280374	0	0
Afu7g02570	Afu7g02570	0	0	0	0	0	0	0	0	0	2	12	61	0	0	0	0	0	0	0	0	0	0	0	0	8	12	20	54	21	57	14	4	12	12	15	24	0	24	18	12	24	15	0	0	0	0.0280269	0	0
Afu1g10150	Afu1g10150	0	0	0	0	0	0	0	0	0	0	6	17	0	0	0	0	0	0	0	0	0	0	0	0	0	0	0	0	33	44	0	0	0	9	38	29	18	57	30	12	33	26	0	0	0	0.0278788	0	0
Afu1g09250	Afu1g09250	0	0	0	0	0	0	0	0	0	0	12	21	0	0	0	0	0	0	0	0	0	0	0	0	0	0	0	0	0	0	0	0	0	0	0	0	0	0	0	0	0	0	0	0	0	0.0276382	0	0
Afu6g13540	cp3	0	0	0	0	0	0	0	0	0	0	15	30	0	0	0	0	0	0	0	0	0	0	0	0	24	33	33	30	36	27	23	35	36	0	32	32	0	30	15	0	32	30	0	0	0	0.0276243	0	0
Afu7g01460	Afu7g01460	0	0	0	0	0	0	0	0	0	0	9	12	0	0	0	0	0	0	0	0	0	0	0	0	0	0	0	0	0	0	0	0	0	0	0	0	0	0	0	0	0	0	0	0	0	0.027027	0	0
Afu1g12390	Afu1g12390	0	0	0	0	0	0	0	0	0	0	16	30	0	0	0	0	0	0	0	0	0	0	0	0	0	0	0	4	0	18	0	0	0	0	0	0	4	0	9	0	0	0	0	0	0	0.0269953	0	0
Afu6g00770	Afu6g00770	0	0	0	0	0	0	0	0	0	0	15	18	0	0	0	0	0	0	0	0	0	0	0	0	0	0	0	0	0	0	0	0	0	0	0	0	0	0	0	0	0	0	0	0	0	0.0264423	0	0
Afu1g10260	Afu1g10260	0	0	0	0	0	0	0	0	0	0	9	8	0	0	0	0	0	0	0	0	0	0	0	0	0	18	20	0	12	18	10	6	23	0	0	0	0	0	0	0	0	0	0	0	0	0.0252976	0	0
Afu5g02630	Afu5g02630	0	0	0	0	0	0	0	0	0	0	11	6	0	0	0	0	0	0	0	0	0	0	0	0	0	0	0	6	12	73	0	0	0	0	0	0	0	0	0	0	0	0	0	0	0	0.0250737	0	0
Afu6g07840	Afu6g07840	0	0	0	0	0	0	0	0	0	0	9	6	0	0	0	0	0	0	0	0	0	0	0	0	0	0	0	0	14	35	0	0	0	0	0	0	0	0	0	0	0	0	0	0	0	0.0245098	0	0
Afu2g06040	Afu2g06040	0	0	0	0	0	0	0	0	0	0	18	26	0	0	0	0	0	0	0	0	0	0	0	0	0	0	0	0	0	0	0	0	0	0	0	0	0	0	0	0	0	0	0	0	0	0.0239651	0	0
Afu2g09210	Afu2g09210	0	0	0	0	0	0	0	0	0	0	6	10	0	0	0	0	0	0	0	0	0	0	0	0	0	0	0	13	0	85	0	0	0	0	0	0	0	0	0	0	0	0	0	0	0	0.0239163	0	0
Afu5g05540	nap1	0	0	0	0	0	0	0	0	0	0	11	18	0	0	0	0	0	0	0	0	0	0	0	0	0	12	18	6	0	27	15	12	12	6	6	12	6	0	12	6	12	15	0	0	0	0.0235199	0	0
Afu2g13820	Afu2g13820	0	0	0	0	0	0	0	0	0	0	6	15	0	0	0	0	0	0	0	0	0	0	0	0	0	0	0	12	6	0	0	0	0	0	0	0	0	10	4	0	0	0	0	0	0	0.0231788	0	0
Afu2g10810	Afu2g10810	0	0	0	0	0	0	0	0	0	0	14	21	0	0	0	0	0	0	0	0	0	0	0	0	0	0	0	0	0	0	0	0	0	0	0	0	0	0	0	0	0	0	0	0	0	0.0231481	0	0
Afu2g08550	pin1	0	0	0	0	0	0	0	0	0	2	4	6	0	0	0	0	0	0	0	0	0	0	0	0	0	0	0	12	6	68	0	0	0	0	0	0	4	0	4	5	0	15	0	0	0	0.0225989	0	0
Afu5g02670	Afu5g02670	0	0	0	0	0	0	0	0	0	0	9	7	0	0	0	0	0	0	0	0	0	0	0	0	0	0	0	0	0	0	0	0	0	0	0	0	0	0	0	0	0	0	0	0	0	0.0225989	0	0
Afu2g09830	Afu2g09830	0	0	0	0	0	0	0	0	0	0	9	24	0	0	0	0	0	0	0	0	0	0	0	0	0	8	9	17	26	23	6	6	0	0	0	0	0	6	6	0	0	0	0	0	0	0.0224949	0	0
Afu4g06950	Afu4g06950	0	0	0	0	0	0	0	0	0	0	4	15	0	0	0	0	0	0	0	0	0	0	0	0	0	0	0	0	0	0	0	0	0	0	0	0	0	0	0	0	0	0	0	0	0	0.0223005	0	0
Afu1g06860	Afu1g06860	0	0	0	0	0	0	0	0	0	0	6	34	0	0	0	0	0	0	0	0	0	0	0	0	0	0	0	24	0	9	0	0	0	0	0	0	0	0	0	0	0	0	0	0	0	0.0221117	0	0
Afu1g06470	Afu1g06470	0	0	0	0	0	0	0	15	15	0	19	31	0	0	0	0	0	0	0	0	0	0	0	0	30	36	59	24	30	54	27	33	54	0	26	32	0	19	27	0	32	38	0	0	0.013089	0.021815	0	0
Afu2g14270	Afu2g14270	0	0	0	21	18	33	0	0	0	0	9	30	0	0	0	0	0	0	0	0	0	0	0	0	0	0	0	0	0	0	0	0	0	0	6	6	0	0	0	0	0	0	0	0.039801	0	0.0215589	0	0
Afu6g04570	Afu6g04570	0	0	0	0	0	0	0	0	0	0	12	18	0	0	0	0	0	0	0	0	0	0	0	0	0	0	0	21	27	120	0	0	0	12	33	32	23	42	28	9	49	27	0	0	0	0.0207469	0	0
Afu2g04480	Afu2g04480	0	0	0	0	0	0	0	13	10	0	8	15	0	0	0	0	0	0	0	0	0	0	0	0	0	6	14	12	12	15	0	6	6	0	14	12	0	2	14	0	0	0	0	0	0.0206093	0.0206093	0	0
Afu3g00840	Afu3g00840	0	0	0	0	4	6	0	0	0	0	19	12	0	0	0	0	0	0	0	0	0	0	0	0	0	0	0	0	0	0	0	9	38	0	0	0	0	0	0	0	0	0	0	0.00657462	0	0.0203813	0	0
Afu5g03610	Afu5g03610	0	0	0	0	0	0	0	0	0	0	6	18	0	0	0	0	0	0	0	0	0	0	0	0	0	0	0	0	12	4	0	0	0	0	6	6	0	0	0	0	15	15	0	0	0	0.0203046	0	0
Afu1g08850	aspD	0	0	0	0	0	0	0	0	0	0	8	13	0	0	0	0	0	0	0	0	0	0	0	0	0	0	0	21	24	73	0	0	0	0	0	0	0	17	13	0	26	13	0	0	0	0.0202312	0	0
Afu2g16820	Afu2g16820	0	0	0	0	0	0	0	0	0	0	4	20	0	0	0	0	0	0	0	0	0	0	0	0	0	0	0	0	15	58	0	0	0	0	4	6	0	6	6	0	10	15	0	0	0	0.0197531	0	0
Afu3g14170	Afu3g14170	0	0	0	0	0	0	0	0	0	0	18	13	0	0	0	0	0	0	0	0	0	0	0	0	62	58	78	60	39	70	46	37	68	0	0	0	0	0	0	0	0	0	0	0	0	0.0196825	0	0
Afu7g04190	Afu7g04190	0	0	0	0	0	0	0	0	0	0	13	17	0	0	0	0	0	0	0	0	0	0	0	0	0	0	0	8	0	18	0	0	0	0	0	0	0	0	0	0	0	0	0	0	0	0.0192678	0	0
Afu4g09090	Afu4g09090	0	0	0	0	0	0	0	0	0	0	15	4	0	0	0	0	0	0	0	0	0	0	0	0	0	0	0	20	12	55	0	0	0	0	0	0	0	0	0	0	0	0	0	0	0	0.019019	0	0
Afu4g04520	Afu4g04520	0	0	0	0	0	0	0	0	0	0	13	12	0	0	0	0	0	0	0	0	0	0	0	0	0	0	0	0	0	0	0	0	0	6	6	40	6	14	18	6	16	48	0	0	0	0.0187688	0	0
Afu2g11850	rpL3	0	0	0	0	0	0	0	0	0	0	16	6	0	0	0	0	0	0	0	0	0	0	0	0	0	6	44	23	6	130	9	6	15	0	0	0	0	0	0	0	0	0	0	0	0	0.0187075	0	0
Afu1g06420	Afu1g06420	0	0	0	0	0	0	0	0	0	0	4	8	0	0	0	0	0	0	0	0	0	0	0	0	0	0	0	0	0	0	0	0	0	0	0	0	0	0	0	0	0	0	0	0	0	0.018018	0	0
Afu4g10200	rfeF	0	0	0	0	0	0	0	0	0	0	21	17	0	0	0	0	0	0	0	0	0	0	0	0	0	6	15	15	17	116	0	0	0	0	9	62	8	12	21	27	33	63	0	0	0	0.0179415	0	0
Afu6g02520	Afu6g02520	0	0	0	0	0	0	0	0	0	0	6	2	0	0	0	0	0	0	0	0	0	0	0	0	0	0	0	12	0	12	0	0	0	0	6	4	0	0	0	0	0	0	0	0	0	0.0178971	0	0
Afu7g01830	ugp1	0	0	0	0	0	0	0	0	0	0	10	17	0	0	0	0	0	0	0	0	0	0	0	0	10	30	55	54	50	111	23	18	24	35	113	113	60	82	72	56	107	133	0	0	0	0.0176125	0	0
Afu1g02890	Afu1g02890	0	0	0	0	0	0	0	0	0	0	9	4	0	0	0	0	0	0	0	0	0	0	0	0	0	0	0	18	18	21	0	0	0	8	0	21	24	0	12	0	24	26	0	0	0	0.0173333	0	0
Afu4g02940	Afu4g02940	0	0	0	0	0	0	0	0	0	0	6	10	0	0	0	0	0	0	0	0	0	0	0	0	0	0	0	4	0	10	0	0	0	0	0	0	0	0	0	0	6	6	0	0	0	0.0172043	0	0
Afu3g13470	Afu3g13470	0	0	0	0	0	0	0	0	0	6	12	21	0	0	0	0	0	0	0	0	0	0	0	0	17	6	12	21	0	10	18	6	6	0	0	0	0	0	0	0	0	0	0	0	0	0.0170157	0	0
Afu5g12470	Afu5g12470	0	0	0	0	0	0	0	0	0	0	6	12	0	0	0	0	0	0	0	0	0	0	0	0	0	8	12	24	12	18	4	0	12	0	0	0	0	6	4	0	0	0	0	0	0	0.0169492	0	0
Afu2g04490	Afu2g04490	0	0	0	0	0	0	0	0	0	0	9	21	0	0	0	0	0	0	0	0	0	0	0	0	0	0	0	0	12	45	0	0	0	0	0	0	0	0	0	0	0	0	0	0	0	0.0164474	0	0
Afu5g08270	Afu5g08270	0	0	0	0	0	0	0	0	0	0	8	4	0	0	0	0	0	0	0	0	0	0	0	0	0	0	0	0	15	35	0	0	0	16	36	56	22	25	36	15	35	62	0	0	0	0.0163934	0	0
Afu5g10780	uge5	0	0	0	0	0	0	0	0	0	0	6	12	0	0	0	0	0	0	0	0	0	0	0	0	0	0	0	27	24	69	0	12	12	0	15	30	0	12	12	0	18	23	0	0	0	0.0161725	0	0
Afu5g11390	Afu5g11390	0	0	0	0	0	0	0	0	0	0	9	12	0	0	0	0	0	0	0	0	0	0	0	0	0	0	0	0	0	0	0	0	0	0	0	0	0	0	0	0	0	0	0	0	0	0.016129	0	0
Afu2g10320	Afu2g10320	0	0	0	0	0	0	0	0	0	12	16	30	0	0	0	0	0	0	0	0	0	0	0	0	0	0	0	27	0	25	15	0	6	0	0	0	0	0	0	0	0	0	0	0	0	0.015834	0	0
Afu1g02550	Afu1g02550	0	0	0	0	0	0	0	0	0	0	9	12	0	0	0	0	0	0	0	0	0	0	0	0	0	12	17	23	12	146	7	13	16	0	6	4	0	0	0	0	0	0	0	0	0	0.015625	0	0
Afu2g02590	Afu2g02590	0	0	0	0	0	0	0	0	0	0	6	20	0	0	0	0	0	0	0	0	0	0	0	0	0	0	0	21	10	30	0	0	0	0	17	4	0	12	9	0	24	12	0	0	0	0.0156156	0	0
Afu5g03990	lap4	0	0	0	0	0	0	0	0	0	0	12	12	0	0	0	0	0	0	0	0	0	0	0	0	0	0	0	6	9	15	0	0	0	0	0	0	0	0	0	0	0	0	0	0	0	0.0155039	0	0
Afu8g02850	Afu8g02850	0	0	0	0	0	0	0	0	0	0	15	21	0	0	0	0	0	0	0	0	0	0	0	0	0	6	6	26	18	32	0	0	0	0	12	8	0	12	6	0	15	14	0	0	0	0.0153846	0	0
Afu4g03660	Afu4g03660	0	0	0	0	0	0	0	0	0	0	13	6	0	0	0	0	0	0	0	0	0	0	0	0	0	0	0	0	0	0	6	15	24	4	47	79	4	23	59	0	68	93	0	0	0	0.0153349	0	0
Afu2g11840	cyc8	0	0	0	0	0	0	0	0	0	0	11	28	0	0	0	0	0	0	0	0	0	0	0	0	0	0	0	10	0	23	0	0	0	13	16	15	17	7	3	14	8	17	0	0	0	0.0149942	0	0
Afu5g07040	Afu5g07040	0	0	0	0	0	0	0	0	0	0	6	6	0	0	0	0	0	0	0	0	0	0	0	0	6	12	15	15	18	39	0	0	0	0	0	0	0	0	0	0	0	0	0	0	0	0.0147059	0	0
Afu1g05200	tif32	0	0	0	0	0	0	0	0	0	0	16	30	0	0	0	0	0	0	0	0	0	0	0	0	0	0	0	7	0	54	0	0	0	0	0	0	0	0	0	0	6	15	0	0	0	0.0145893	0	0
Afu3g11300	prs2	0	0	0	0	0	0	0	0	0	0	9	2	0	0	0	0	0	0	0	0	0	0	0	0	0	0	0	0	0	0	0	0	0	0	0	0	0	0	0	0	0	0	0	0	0	0.0144357	0	0
Afu4g10010	Afu4g10010	0	0	0	0	0	0	0	0	0	0	6	15	0	0	0	0	0	0	0	0	0	0	0	0	6	12	17	30	18	27	15	0	12	0	0	0	0	0	0	0	12	12	0	0	0	0.0143737	0	0
Afu5g02660	Afu5g02660	0	0	0	0	0	0	0	0	0	11	9	12	0	0	0	0	0	0	0	0	0	0	0	0	12	12	0	46	6	4	9	15	23	0	0	0	0	0	0	0	0	0	0	0	0	0.0140166	0	0
Afu6g03620	mreA	0	0	0	0	0	0	0	0	0	0	12	12	0	0	0	0	0	0	0	0	0	0	0	0	0	0	0	12	0	12	0	0	0	0	0	0	0	0	0	0	0	0	0	0	0	0.0140105	0	0
Afu1g09280	Afu1g09280	0	0	0	0	0	0	0	0	0	0	6	12	0	0	0	0	0	0	0	0	0	0	0	0	2	6	0	12	0	19	0	0	0	0	0	0	6	6	17	0	0	0	0	0	0	0.013986	0	0
Afu1g09280	ptcB	0	0	0	0	0	0	0	0	0	0	6	12	0	0	0	0	0	0	0	0	0	0	0	0	2	6	0	12	0	19	0	0	0	0	0	0	6	6	17	0	0	0	0	0	0	0.013986	0	0
Afu7g01840	Afu7g01840	0	0	0	0	0	0	0	0	0	6	18	39	0	0	0	0	0	0	0	0	0	0	0	0	0	0	0	48	0	29	0	0	0	0	0	0	0	0	0	0	0	0	0	0	0	0.0137976	0	0
Afu2g14720	hapB	0	0	0	0	0	0	0	0	0	0	6	9	0	0	0	0	0	0	0	0	0	0	0	0	0	0	0	0	0	0	0	0	0	0	0	0	0	0	0	0	0	0	0	0	0	0.013587	0	0
Afu7g04720	Afu7g04720	0	0	0	0	0	0	0	0	0	0	13	18	0	0	0	0	0	0	0	0	0	0	0	0	0	0	0	0	0	0	0	0	0	0	8	30	0	6	21	0	0	0	0	0	0	0.0130471	0	0
Afu1g09630	Afu1g09630	0	0	0	0	0	0	0	0	0	0	15	26	0	0	0	0	0	0	0	0	0	0	0	0	0	0	0	0	0	0	14	0	6	0	0	0	0	0	0	0	0	0	0	0	0	0.0129419	0	0
Afu4g10950	Afu4g10950	0	0	0	0	0	0	0	0	0	0	6	10	0	0	0	0	0	0	0	0	0	0	0	0	0	0	0	15	0	30	0	0	0	0	0	0	8	6	0	0	0	0	0	0	0	0.0127287	0	0
Afu6g06670	Afu6g06670	0	0	0	0	0	0	0	0	0	0	18	15	0	0	0	0	0	0	0	0	0	0	0	0	0	0	0	6	0	6	0	0	0	0	0	0	0	0	0	0	0	0	0	0	0	0.0125571	0	0
Afu8g04730	Afu8g04730	0	0	0	0	0	0	0	0	0	0	12	15	0	0	0	0	0	0	0	0	0	0	0	0	0	6	12	18	0	26	0	0	0	0	33	66	14	18	39	0	30	87	0	0	0	0.0123626	0	0
Afu8g01670	cat2	0	0	0	0	0	0	0	0	0	0	18	10	0	0	0	0	0	0	0	0	0	0	0	0	0	0	0	24	17	36	0	0	0	0	0	0	0	0	0	0	0	0	0	0	0	0.0122969	0	0
Afu6g02380	Afu6g02380	0	0	0	0	0	0	0	0	0	0	9	12	0	0	0	0	0	0	0	0	0	0	0	0	0	0	0	0	0	0	0	0	0	0	0	0	0	0	0	0	0	0	0	0	0	0.0122592	0	0
Afu2g03980	Afu2g03980	0	0	0	0	0	0	0	0	0	0	9	9	0	0	0	0	0	0	0	0	0	0	0	0	0	0	0	0	0	0	12	0	6	0	0	0	0	0	0	0	0	0	0	0	0	0.0120968	0	0
Afu2g00690	Afu2g00690	0	0	0	0	0	0	0	11	6	0	9	13	0	0	0	0	0	0	0	0	0	0	0	0	0	0	0	0	0	0	0	0	0	0	0	0	0	0	0	0	0	0	0	0	0.00898045	0.0116218	0	0
Afu1g12800	Afu1g12800	0	0	0	0	0	0	0	0	0	0	6	7	0	0	0	0	0	0	0	0	0	0	0	0	0	0	0	19	22	48	0	0	0	6	24	30	18	23	18	6	16	20	0	0	0	0.0112554	0	0
Afu5g04160	Afu5g04160	0	0	0	0	0	0	0	0	0	0	4	14	0	0	0	0	0	0	0	0	0	0	0	0	0	0	0	0	0	0	0	0	0	0	0	0	0	0	0	0	0	0	0	0	0	0.0111732	0	0
Afu5g08900	Afu5g08900	0	0	0	0	0	0	0	0	0	0	6	6	0	0	0	0	0	0	0	0	0	0	0	0	0	0	0	0	0	0	0	0	0	0	0	0	0	0	0	0	0	0	0	0	0	0.0110497	0	0
Afu3g12120	ppoC	0	0	0	0	0	0	0	0	0	0	10	27	0	0	0	0	0	0	0	0	0	0	0	0	0	0	0	0	34	91	0	0	0	0	0	0	0	0	0	0	0	0	0	0	0	0.0110021	0	0
Afu2g06150	pdiA	0	0	0	0	0	0	0	0	0	4	9	4	0	0	0	0	0	0	0	0	0	0	0	0	0	29	44	24	44	95	6	33	28	51	60	64	64	82	57	42	84	56	0	0	0	0.0109607	0	0
Afu6g08320	pilB	0	0	0	0	0	0	0	0	0	0	8	7	0	0	0	0	0	0	0	0	0	0	0	0	0	0	0	15	0	20	0	12	0	0	0	0	0	0	0	0	0	0	0	0	0	0.0106383	0	0
Afu5g05920	Afu5g05920	0	0	0	0	0	0	0	0	0	0	12	10	0	0	0	0	0	0	0	0	0	0	0	0	0	0	0	12	12	26	0	0	0	0	12	12	0	0	0	0	11	12	0	0	0	0.0104912	0	0
Afu4g03860	nip1	0	0	0	0	0	0	0	0	0	0	9	18	0	0	0	0	0	0	0	0	0	0	0	0	0	0	0	12	12	24	0	0	0	0	0	0	0	12	6	0	12	9	0	0	0	0.0104408	0	0
Afu6g09920	Afu6g09920	0	0	0	0	0	0	0	0	0	0	6	15	0	0	0	0	0	0	0	0	0	0	0	0	0	10	6	13	18	35	0	0	0	0	0	0	0	0	0	0	0	0	0	0	0	0.00992908	0	0
Afu3g08160	tif1	0	0	0	8	0	6	0	0	0	0	8	4	0	0	0	0	0	0	0	0	0	0	0	0	0	12	51	18	9	96	0	21	15	10	21	22	18	14	20	8	18	31	0	0.0114943	0	0.00985222	0	0
Afu4g11360	Afu4g11360	0	0	0	0	0	0	0	0	0	0	9	12	0	0	0	0	0	0	0	0	0	0	0	0	6	0	7	27	8	19	12	0	4	0	18	15	0	6	18	0	24	15	0	0	0	0.00942127	0	0
Afu1g05960	Afu1g05960	0	0	0	0	0	0	0	0	0	0	12	15	0	0	0	0	0	0	0	0	0	0	0	0	12	0	14	18	0	15	0	0	0	0	0	0	0	0	0	0	0	0	0	0	0	0.00932642	0	0
Afu2g00870	Afu2g00870	0	0	0	0	0	0	0	0	0	0	6	6	0	0	0	0	0	0	0	0	0	0	0	0	0	0	0	0	0	0	0	0	0	0	0	0	0	0	0	0	0	0	0	0	0	0.00930233	0	0
Afu2g07420	sac6	0	0	0	0	0	0	0	0	0	0	6	12	0	0	0	0	0	0	0	0	0	0	0	0	0	6	18	21	35	64	0	12	12	6	10	31	6	8	21	6	18	39	0	0	0	0.00928793	0	0
Afu3g10610	Afu3g10610	0	0	0	0	0	0	0	0	0	0	6	19	0	0	0	0	0	0	0	0	0	0	0	0	0	0	0	0	0	0	0	0	0	0	0	0	0	0	0	0	0	0	0	0	0	0.00888415	0	0
Afu7g03870	Afu7g03870	0	0	0	0	0	0	0	0	0	0	12	27	0	0	0	0	0	0	0	0	0	0	0	0	0	0	0	36	0	24	0	0	0	6	13	28	0	0	0	0	24	21	0	0	0	0.00886162	0	0
Afu6g10930	Afu6g10930	0	0	0	0	0	0	0	0	0	0	6	12	0	0	0	0	0	0	0	0	0	0	0	0	0	0	0	0	0	0	0	0	0	0	0	0	0	0	0	0	0	0	0	0	0	0.00852273	0	0
Afu5g03500	Afu5g03500	0	0	0	0	0	0	0	0	0	0	6	18	0	0	0	0	0	0	0	0	0	0	0	0	0	27	33	20	21	39	6	29	53	0	18	21	6	23	12	6	24	21	0	0	0	0.00827301	0	0
Afu5g09610	Afu5g09610	0	0	0	0	0	0	0	0	0	0	7	13	0	0	0	0	0	0	0	0	0	0	0	0	0	0	0	29	0	18	0	0	0	0	0	0	0	0	0	0	0	0	0	0	0	0.00825083	0	0
Afu3g08750	Afu3g08750	0	0	0	0	0	0	0	0	0	0	6	15	0	0	0	0	0	0	0	0	0	0	0	0	0	0	0	0	0	0	0	0	0	0	0	0	0	0	0	0	9	18	0	0	0	0.00799087	0	0
Afu4g12490	Afu4g12490	0	0	0	0	0	0	0	0	0	0	6	12	0	0	0	0	0	0	0	0	0	0	0	0	0	0	0	0	0	0	0	0	0	0	0	0	0	0	0	0	0	0	0	0	0	0.00773196	0	0
Afu2g01250	Afu2g01250	0	0	0	0	0	0	0	3	14	0	6	6	0	0	0	0	0	0	0	0	0	0	0	0	0	0	0	0	0	0	0	0	0	0	6	18	0	6	12	0	15	12	0	0	0.0107937	0.00761905	0	0
Afu2g10170	Afu2g10170	0	0	0	0	0	0	0	0	0	0	2	4	0	0	0	0	0	0	0	0	0	0	0	0	0	0	0	0	6	22	0	0	0	0	0	0	0	0	0	0	0	0	0	0	0	0.00743494	0	0
Afu6g13440	Afu6g13440	0	0	0	0	0	0	0	0	0	0	8	4	0	0	0	0	0	0	0	0	0	0	0	0	0	0	0	0	0	0	0	0	0	0	0	0	0	0	0	0	0	0	0	0	0	0.00679117	0	0
Afu2g15840	Afu2g15840	0	0	0	0	0	0	0	0	0	0	9	6	0	0	0	0	0	0	0	0	0	0	0	0	0	0	0	6	6	25	0	0	0	0	0	0	0	0	0	0	0	0	0	0	0	0.00621891	0	0
Afu4g03900	mfp	0	0	0	0	0	0	0	0	0	0	6	10	0	0	0	0	0	0	0	0	0	0	0	0	6	14	12	18	32	46	0	0	0	0	24	23	0	22	12	0	23	25	0	0	0	0.00593252	0	0
Afu4g07700	Afu4g07700	0	0	0	0	0	0	0	0	0	0	6	22	0	0	0	0	0	0	0	0	0	0	0	0	6	6	0	6	6	27	0	0	0	6	0	18	0	0	0	0	0	0	0	0	0	0.00555886	0	0
Afu1g11420	Afu1g11420	0	0	0	0	0	0	0	0	0	0	9	13	0	0	0	0	0	0	0	0	0	0	0	0	0	0	0	4	0	8	0	0	0	0	0	0	0	0	0	0	0	0	0	0	0	0.00532172	0	0
Afu3g07810	sdh1	0	0	0	0	0	0	0	0	0	0	6	4	0	0	0	0	0	0	0	0	0	0	0	0	0	0	0	23	12	43	0	0	0	0	0	0	11	7	0	18	0	17	0	0	0	0.00515198	0	0
Afu4g10150	Afu4g10150	0	0	0	0	0	0	0	0	0	0	6	6	0	0	0	0	0	0	0	0	0	0	0	0	0	0	0	0	0	0	0	0	0	0	0	0	0	0	0	6	12	39	0	0	0	0.00384246	0	0
Afu2g08060	lah	0	0	0	0	0	0	0	0	0	4	6	53	0	0	0	0	0	0	0	0	0	0	0	0	0	0	0	20	0	2	0	0	0	0	0	0	0	0	0	0	0	0	0	0	0	0.00379198	0	0
Afu2g08090	Afu2g08090	0	0	0	0	0	0	0	0	0	0	6	3	0	0	0	0	0	0	0	0	0	0	0	0	0	0	0	0	0	0	0	0	0	0	0	0	0	0	0	0	0	0	0	0	0	0.003517	0	0
Afu6g08660	Afu6g08660	0	0	0	0	0	0	0	0	0	0	7	6	0	0	0	0	0	0	0	0	0	0	0	0	0	0	0	0	4	33	0	0	0	0	0	0	0	0	0	0	0	0	0	0	0	0.00349744	0	0
Afu8g00540	nrps14	0	0	0	0	0	0	0	0	0	0	9	12	0	0	0	0	0	0	0	0	0	0	0	0	0	0	0	10	8	20	0	0	0	0	21	10	0	0	0	0	6	8	0	0	0	0.00174694	0	0
Afu4g01030	Afu4g01030	0	0	0	0	0	0	6	24	24	0	0	0	0	0	0	0	0	0	0	0	0	0	0	0	18	12	15	12	0	15	18	12	15	4	15	38	10	0	27	0	17	32	0	0	0.2	0	0	0
Afu3g00350	Afu3g00350	0	0	0	0	0	0	0	0	0	0	0	0	0	0	0	0	0	0	0	0	0	0	0	0	0	0	0	30	12	12	0	0	0	10	37	58	26	42	48	31	52	64	0	0	0	0	0	0
Afu2g10660	mpdA	0	0	0	18	15	36	0	0	0	0	0	0	0	0	0	0	0	0	0	0	0	0	0	0	0	0	0	0	21	25	0	0	0	80	53	195	94	76	131	112	93	172	0	0.0592784	0	0	0	0
Afu4g14380	Afu4g14380	0	0	0	0	0	0	0	0	0	0	0	0	0	0	0	0	0	0	0	0	0	0	0	0	0	0	0	0	0	0	0	0	0	69	26	81	51	47	43	65	39	88	0	0	0	0	0	0
Afu5g09230	Afu5g09230	0	0	0	0	0	0	0	0	0	0	0	0	0	0	0	0	0	0	0	0	0	0	0	0	0	0	0	0	0	0	0	0	0	48	48	101	52	54	88	57	72	93	0	0	0	0	0	0
Afu5g02330	aspf1	0	0	0	0	0	0	0	0	0	0	0	0	0	0	0	0	0	0	0	0	0	0	0	0	0	0	0	0	21	72	0	0	0	16	36	48	42	44	42	20	41	47	0	0	0	0	0	0
Afu6g12740	Afu6g12740	0	0	0	0	0	0	0	0	0	0	0	0	0	0	0	0	0	0	0	0	0	0	0	0	0	0	0	0	6	20	0	0	0	37	41	68	29	47	53	30	39	72	0	0	0	0	0	0
Afu6g04920	fdh	0	0	0	0	0	0	0	0	0	0	0	0	0	0	0	0	0	0	0	0	0	0	0	0	0	0	0	4	21	106	0	0	0	61	64	88	63	80	82	69	92	72	0	0	0	0	0	0
Afu5g03490	ndk1	0	0	0	0	0	0	0	0	0	0	0	0	0	0	0	0	0	0	0	0	0	0	0	0	0	18	18	15	18	33	0	0	0	24	24	30	24	24	24	25	22	35	0	0	0	0	0	0
Afu1g16840	Afu1g16840	0	0	0	0	0	0	0	0	0	0	0	0	0	0	0	0	0	0	0	0	0	0	0	0	0	0	0	0	0	0	0	0	0	0	29	39	18	24	38	15	31	46	0	0	0	0	0	0
Afu3g06720	Afu3g06720	0	0	0	0	0	0	0	0	0	0	0	0	0	0	0	0	0	0	0	0	0	0	0	0	0	0	0	0	0	0	0	0	0	41	36	81	54	31	47	41	41	91	0	0	0	0	0	0
Afu1g10590	Afu1g10590	0	0	0	0	0	0	0	0	0	0	0	0	0	0	0	0	0	0	0	0	0	0	0	0	0	0	0	0	0	0	0	0	0	0	74	104	25	46	83	14	62	93	0	0	0	0	0	0
Afu2g08190	Afu2g08190	0	0	0	0	0	0	0	0	0	0	0	0	0	0	0	0	0	0	0	0	0	0	0	0	0	8	48	33	23	66	0	25	27	0	25	29	0	12	21	0	24	29	0	0	0	0	0	0
Afu3g00600	Afu3g00600	0	0	0	0	0	0	0	0	0	0	0	0	0	0	0	0	0	0	0	0	0	0	0	0	0	0	0	0	0	0	0	0	0	33	103	86	45	116	94	37	103	106	0	0	0	0	0	0
Afu1g16523	Afu1g16523	0	0	0	0	0	0	0	0	0	0	0	0	0	0	0	0	0	0	0	0	0	0	0	0	0	0	0	0	0	0	0	0	0	15	6	6	20	12	6	18	6	12	0	0	0	0	0	0
Afu4g07360	metH	0	0	0	0	0	0	0	0	0	0	0	0	0	0	0	0	0	0	0	0	0	0	0	0	0	0	0	29	33	71	8	0	14	51	109	96	80	91	82	66	111	112	0	0	0	0	0	0
Afu1g07500	Afu1g07500	0	0	0	0	0	0	0	0	0	0	0	0	0	0	0	0	0	0	0	0	0	0	0	0	24	33	39	27	21	45	30	25	44	0	0	0	0	0	0	0	9	27	0	0	0	0	0	0
Afu6g13550	Afu6g13550	0	0	0	0	0	0	0	0	0	0	0	0	0	0	0	0	0	0	0	0	0	0	0	0	15	0	17	24	6	27	6	17	12	6	21	24	9	15	21	6	18	33	0	0	0	0	0	0
Afu2g17580	arp1	0	0	0	0	0	0	0	0	0	0	0	0	0	0	0	0	0	0	0	0	0	0	0	0	0	0	0	0	0	0	0	0	0	12	6	27	6	12	18	12	21	28	0	0	0	0	0	0
Afu2g18000	fgaDH	0	0	0	0	0	0	0	0	0	0	0	0	0	0	0	0	0	0	0	0	0	0	0	0	0	0	0	0	0	0	0	0	0	18	21	39	12	15	33	21	27	38	0	0	0	0	0	0
Afu7g04910	Afu7g04910	0	0	0	0	0	0	0	0	0	0	0	0	0	0	0	0	0	0	0	0	0	0	0	0	0	0	0	0	0	0	0	0	0	8	50	72	13	49	69	20	59	70	0	0	0	0	0	0
Afu1g17590	Afu1g17590	0	0	0	0	0	0	0	0	0	0	0	0	0	0	0	0	0	0	0	0	0	0	0	0	0	0	0	0	0	0	0	0	0	21	12	90	15	12	65	24	27	90	0	0	0	0	0	0
Afu2g17560	arp2	0	0	0	0	0	0	0	0	0	0	0	0	0	0	0	0	0	0	0	0	0	0	0	0	0	0	0	0	0	0	0	0	0	9	0	45	9	9	0	18	9	51	0	0	0	0	0	0
Afu1g13470	Afu1g13470	0	0	0	0	0	0	0	0	0	0	0	0	0	0	0	0	0	0	0	0	0	0	0	0	0	0	0	12	0	17	0	0	0	4	15	52	17	24	21	9	23	47	0	0	0	0	0	0
Afu7g06750	Afu7g06750	0	0	0	0	0	0	0	0	0	0	0	0	0	0	0	0	0	0	0	0	0	0	0	0	0	0	0	0	0	0	0	0	0	0	0	0	0	0	0	0	18	30	0	0	0	0	0	0
Afu2g17550	ayg1	0	0	0	0	0	0	0	0	0	0	0	0	0	0	0	0	0	0	0	0	0	0	0	0	0	0	0	0	0	0	0	0	0	12	30	45	18	24	39	12	24	60	0	0	0	0	0	0
Afu4g03230	Afu4g03230	0	0	0	0	0	0	0	0	0	0	0	0	0	0	0	0	0	0	0	0	0	0	0	0	0	0	0	0	0	0	0	0	0	0	13	12	0	12	10	0	14	16	0	0	0	0	0	0
Afu4g05830	idi2	0	0	0	0	0	0	0	0	0	0	0	0	0	0	0	0	0	0	0	0	0	0	0	0	0	0	0	6	0	15	0	0	0	0	36	36	18	34	31	6	36	42	0	0	0	0	0	0
Afu4g08580	prx1	0	0	0	0	0	0	0	0	0	0	0	0	0	0	0	0	0	0	0	0	0	0	0	0	0	0	0	0	0	0	0	0	0	9	12	33	10	13	30	6	18	24	0	0	0	0	0	0
Afu2g09650	Afu2g09650	0	0	0	0	0	0	0	0	0	0	0	0	0	0	0	0	0	0	0	0	0	0	0	0	0	0	0	0	0	0	0	0	0	29	21	35	20	21	27	28	24	49	0	0	0	0	0	0
Afu5g01440	Afu5g01440	0	0	0	0	0	0	0	0	0	0	0	0	0	0	0	0	0	0	0	0	0	0	0	0	0	0	0	0	0	0	0	0	0	0	15	15	9	15	16	12	13	18	0	0	0	0	0	0
Afu2g15810	Afu2g15810	0	0	0	0	0	0	0	0	0	0	0	0	0	0	0	0	0	0	0	0	0	0	0	0	0	0	0	0	0	0	0	0	0	0	0	0	0	0	0	0	10	24	0	0	0	0	0	0
Afu4g06790	Afu4g06790	0	0	0	0	0	0	0	0	0	0	0	0	0	0	0	0	0	0	0	0	0	0	0	0	0	0	0	14	0	21	0	0	0	0	7	15	0	0	0	0	6	20	0	0	0	0	0	0
Afu3g02540	Afu3g02540	0	0	0	16	17	12	0	0	0	0	0	0	0	0	0	0	0	0	0	0	0	0	0	0	8	9	25	11	14	2	9	29	30	0	15	17	0	12	12	0	20	16	0	0.0872093	0	0	0	0
Afu6g02260	Afu6g02260	0	0	0	0	0	0	0	0	0	0	0	0	0	0	0	0	0	0	0	0	0	0	0	0	0	0	0	8	4	39	0	0	0	0	0	0	6	0	15	0	16	26	0	0	0	0	0	0
Afu3g11690	Afu3g11690	0	0	0	0	0	0	0	0	0	0	0	0	0	0	0	0	0	0	0	0	0	0	0	0	0	0	0	0	0	0	0	0	0	18	21	30	23	21	20	21	21	30	0	0	0	0	0	0
Afu1g10630	Afu1g10630	0	0	0	0	0	0	0	0	0	0	0	0	0	0	0	0	0	0	0	0	0	0	0	0	0	0	0	6	21	46	0	0	0	27	18	21	28	15	18	34	18	25	0	0	0	0	0	0
Afu6g07120	nudC	0	0	0	0	0	0	0	0	0	0	0	0	0	0	0	0	0	0	0	0	0	0	0	0	0	0	0	6	6	22	0	0	0	6	12	15	10	12	12	6	15	18	0	0	0	0	0	0
Afu5g06680	gatA	0	0	0	0	0	0	0	0	0	0	0	0	0	0	0	0	0	0	0	0	0	0	0	0	0	0	0	0	0	0	0	0	0	27	33	39	36	29	30	27	33	30	0	0	0	0	0	0
Afu6g00600	Afu6g00600	0	0	0	0	0	0	0	0	0	0	0	0	0	0	0	0	0	0	0	0	0	0	0	0	0	0	0	7	10	12	0	0	0	4	0	13	2	13	15	4	17	14	0	0	0	0	0	0
Afu3g06960	Afu3g06960	0	0	0	0	0	0	0	0	0	0	0	0	0	0	0	0	0	0	0	0	0	0	0	0	0	0	0	0	6	40	0	0	0	6	12	12	14	12	6	4	12	12	0	0	0	0	0	0
Afu1g09100	Afu1g09100	0	0	0	0	0	0	0	0	0	0	0	0	0	0	0	0	0	0	0	0	0	0	0	0	0	0	0	0	0	0	0	0	0	14	0	15	6	0	6	12	6	15	0	0	0	0	0	0
Afu6g06370	Afu6g06370	0	0	0	0	0	0	0	0	0	0	0	0	0	0	0	0	0	0	0	0	0	0	0	0	0	0	0	13	18	50	0	0	0	6	35	20	4	20	12	18	21	27	0	0	0	0	0	0
Afu4g06670	aspf7	0	0	0	0	0	0	0	0	0	0	0	0	0	0	0	0	0	0	0	0	0	0	0	0	0	18	36	18	20	58	12	24	21	0	7	27	0	0	0	0	19	27	0	0	0	0	0	0
Afu3g09290	Afu3g09290	0	0	0	0	0	0	0	0	0	0	0	0	0	0	0	0	0	0	0	0	0	0	0	0	0	0	0	0	18	32	0	0	0	12	0	34	29	24	19	30	27	31	0	0	0	0	0	0
Afu1g02820	pst2	0	0	0	0	0	0	0	0	0	0	0	0	0	0	0	0	0	0	0	0	0	0	0	0	0	0	0	0	0	0	0	0	0	0	18	19	0	14	6	0	14	20	0	0	0	0	0	0
Afu2g11120	Afu2g11120	0	0	0	0	0	0	0	0	0	0	0	0	0	0	0	0	0	0	0	0	0	0	0	0	0	0	0	0	0	0	0	0	0	0	9	24	15	15	23	6	18	24	0	0	0	0	0	0
Afu1g02070	Afu1g02070	0	0	0	0	0	0	0	0	0	0	0	0	0	0	0	0	0	0	0	0	0	0	0	0	20	6	17	35	24	36	23	18	15	0	27	27	0	24	12	0	27	25	0	0	0	0	0	0
Afu6g06350	Afu6g06350	0	0	0	0	0	0	0	0	0	0	0	0	0	0	0	0	0	0	0	0	0	0	0	0	0	0	0	10	6	24	0	0	0	12	21	0	15	18	0	15	21	12	0	0	0	0	0	0
Afu6g08710	Afu6g08710	0	0	0	0	0	0	0	0	0	0	0	0	0	0	0	0	0	0	0	0	0	0	0	0	0	0	0	0	0	0	0	0	0	2	20	45	0	15	50	0	35	63	0	0	0	0	0	0
Afu1g14200	Afu1g14200	0	0	0	0	0	0	0	0	0	0	0	0	0	0	0	0	0	0	0	0	0	0	0	0	0	6	12	12	24	30	6	2	0	18	21	26	14	26	20	19	24	30	0	0	0	0	0	0
Afu1g06210	agm1	0	0	0	6	11	10	0	0	0	0	0	0	0	0	0	0	0	0	0	0	0	0	0	0	0	0	0	21	21	48	0	0	0	15	48	32	18	30	22	9	42	35	0	0.0159011	0	0	0	0
Afu3g08870	Afu3g08870	0	0	0	0	0	0	0	0	0	0	0	0	0	0	0	0	0	0	0	0	0	0	0	0	0	0	0	0	0	0	0	0	0	0	40	48	0	12	48	0	22	57	0	0	0	0	0	0
Afu6g07430	Afu6g07430	0	0	0	0	0	0	0	0	0	0	0	0	0	0	0	0	0	0	0	0	0	0	0	0	0	15	12	16	34	37	0	0	0	17	27	18	14	23	21	18	36	25	0	0	0	0	0	0
Afu4g14010	Afu4g14010	0	0	0	0	0	0	0	0	0	0	0	0	0	0	0	0	0	0	0	0	0	0	0	0	0	0	0	12	0	8	0	0	0	0	12	15	4	12	12	6	12	20	0	0	0	0	0	0
Afu8g04000	erg10B	0	0	0	0	0	0	0	0	0	0	0	0	0	0	0	0	0	0	0	0	0	0	0	0	6	27	27	35	33	51	10	9	23	0	39	43	4	38	39	0	36	23	0	0	0	0	0	0
Afu3g00960	Afu3g00960	0	0	0	0	0	0	0	0	0	0	0	0	0	0	0	0	0	0	0	0	0	0	0	0	0	0	0	0	0	0	0	0	0	10	0	8	17	11	5	15	4	6	0	0	0	0	0	0
Afu4g12870	Afu4g12870	0	0	0	0	0	0	0	0	0	0	0	0	0	0	0	0	0	0	0	0	0	0	0	0	0	0	0	8	9	33	0	0	0	9	30	32	30	31	27	21	32	35	0	0	0	0	0	0
Afu4g09110	ccp1	0	0	0	0	0	0	0	0	0	0	0	0	0	0	0	0	0	0	0	0	0	0	0	0	0	0	0	15	0	23	0	0	0	15	14	20	15	14	6	15	14	23	0	0	0	0	0	0
Afu4g11730	gldB	0	0	0	0	0	0	0	0	0	0	0	0	0	0	0	0	0	0	0	0	0	0	0	0	0	0	0	0	0	0	0	0	0	12	0	9	15	0	16	12	15	18	0	0	0	0	0	0
Afu6g12500	Afu6g12500	0	0	0	0	0	0	0	0	0	0	0	0	0	0	0	0	0	0	0	0	0	0	0	0	0	0	0	0	0	0	0	0	0	0	12	12	0	12	6	0	12	18	0	0	0	0	0	0
Afu4g08710	Afu4g08710	0	0	0	0	0	0	0	0	0	0	0	0	0	0	0	0	0	0	0	0	0	0	0	0	0	0	0	6	0	30	0	0	0	18	15	9	21	18	0	21	18	0	0	0	0	0	0	0
Afu6g02470	Afu6g02470	0	0	0	0	0	0	0	0	0	0	0	0	0	0	0	0	0	0	0	0	0	0	0	0	0	0	0	0	0	0	0	0	0	19	0	42	17	18	6	27	6	46	0	0	0	0	0	0
Afu3g04170	Afu3g04170	0	0	0	0	0	0	0	0	0	0	0	0	0	0	0	0	0	0	0	0	0	0	0	0	0	0	0	0	0	0	0	0	0	16	12	21	6	12	21	12	18	21	0	0	0	0	0	0
Afu7g01370	Afu7g01370	0	0	0	0	0	0	0	0	0	0	0	0	0	0	0	0	0	0	0	0	0	0	0	0	0	0	0	6	13	18	0	0	0	0	20	24	8	17	22	6	23	16	0	0	0	0	0	0
Afu2g09290	hsp60	0	0	0	0	0	0	0	0	0	0	0	0	0	0	0	0	0	0	0	0	0	0	0	0	0	0	0	8	0	12	0	0	0	21	15	35	6	17	12	21	20	37	0	0	0	0	0	0
Afu1g10910	tubA	0	0	0	0	0	0	0	0	0	0	0	0	0	0	0	0	0	0	0	0	0	0	0	0	0	18	63	39	48	157	0	4	12	0	57	27	12	39	24	0	42	18	0	0	0	0	0	0
Afu5g04230	cit1	0	0	0	0	0	0	0	0	0	0	0	0	0	0	0	0	0	0	0	0	0	0	0	0	0	0	0	0	4	4	0	0	0	6	32	24	18	24	21	15	16	30	0	0	0	0	0	0
Afu1g05390	Afu1g05390	0	0	0	0	0	0	0	0	0	0	0	0	0	0	0	0	0	0	0	0	0	0	0	0	0	0	0	0	0	0	0	0	0	9	0	45	0	0	0	2	2	35	0	0	0	0	0	0
Afu6g07770	Afu6g07770	0	0	0	0	0	0	0	0	0	0	0	0	0	0	0	0	0	0	0	0	0	0	0	0	0	0	0	0	0	0	0	0	0	18	15	29	9	18	15	18	21	24	0	0	0	0	0	0
Afu1g07430	Afu1g07430	0	0	0	0	0	0	0	0	0	0	0	0	0	0	0	0	0	0	0	0	0	0	0	0	0	0	0	0	0	0	0	0	0	0	0	0	0	0	0	0	9	6	0	0	0	0	0	0
Afu8g03930	hscA	0	0	0	0	0	0	0	0	0	0	0	0	0	0	0	0	0	0	0	0	0	0	0	0	0	0	0	6	24	206	0	0	0	7	24	45	2	24	27	12	18	45	0	0	0	0	0	0
Afu5g04210	Afu5g04210	0	0	0	0	0	0	0	0	0	0	0	0	0	0	0	0	0	0	0	0	0	0	0	0	0	0	0	12	21	35	0	0	0	0	14	31	6	13	15	6	15	35	0	0	0	0	0	0
Afu1g03510	Afu1g03510	0	0	0	0	0	0	0	0	0	0	0	0	0	0	0	0	0	0	0	0	0	0	0	0	0	0	0	24	20	26	8	4	0	0	0	0	0	6	6	0	21	15	0	0	0	0	0	0
Afu2g13040	grpE	0	0	0	0	0	0	0	0	0	0	0	0	0	0	0	0	0	0	0	0	0	0	0	0	0	0	0	0	0	0	0	0	0	0	0	0	0	12	6	0	12	18	0	0	0	0	0	0
Afu8g05440	atp4	0	0	0	0	0	0	0	0	0	0	0	0	0	0	0	0	0	0	0	0	0	0	0	0	0	0	0	10	8	26	0	0	0	2	15	18	2	13	15	2	18	12	0	0	0	0	0	0
Afu1g09800	Afu1g09800	0	0	0	0	0	0	0	0	0	0	0	0	0	0	0	0	0	0	0	0	0	0	0	0	0	0	0	0	0	0	0	0	0	8	11	12	13	13	4	12	0	34	0	0	0	0	0	0
Afu1g04900	Afu1g04900	0	0	0	0	0	0	0	0	0	0	0	0	0	0	0	0	0	0	0	0	0	0	0	0	0	0	0	0	0	0	0	0	0	12	0	12	12	6	0	12	0	18	0	0	0	0	0	0
Afu1g06960	Afu1g06960	0	0	0	0	0	0	0	0	0	0	0	0	0	0	0	0	0	0	0	0	0	0	0	0	0	0	0	0	0	0	0	0	0	0	4	22	6	10	16	0	20	23	0	0	0	0	0	0
Afu6g12280	Afu6g12280	0	0	0	0	0	0	0	0	0	0	0	0	0	0	0	0	0	0	0	0	0	0	0	0	0	0	0	18	9	8	0	0	0	0	0	0	0	0	0	0	10	12	0	0	0	0	0	0
Afu5g01200	cp6	0	0	0	0	0	0	0	0	0	0	0	0	0	0	0	0	0	0	0	0	0	0	0	0	0	0	0	0	0	0	0	0	0	0	21	27	0	6	24	0	21	33	0	0	0	0	0	0
Afu4g14450	Afu4g14450	0	0	0	0	0	0	0	0	0	0	0	0	0	0	0	0	0	0	0	0	0	0	0	0	0	0	0	0	0	0	0	0	0	10	12	26	11	6	0	17	14	25	0	0	0	0	0	0
Afu1g10130	Afu1g10130	0	0	0	0	0	0	0	0	0	0	0	0	0	0	0	0	0	0	0	0	0	0	0	0	0	0	0	0	0	0	0	0	0	9	12	15	0	12	12	9	12	28	0	0	0	0	0	0
Afu5g06010	Afu5g06010	0	0	0	0	0	0	0	0	0	0	0	0	0	0	0	0	0	0	0	0	0	0	0	0	0	0	0	0	0	0	0	0	0	0	6	8	6	0	6	4	6	17	0	0	0	0	0	0
Afu6g10650	Afu6g10650	0	0	0	0	0	0	0	0	0	0	0	0	0	0	0	0	0	0	0	0	0	0	0	0	0	0	0	11	0	51	0	0	0	4	12	26	12	4	14	12	29	29	0	0	0	0	0	0
Afu5g09860	Afu5g09860	0	0	0	0	0	0	0	0	0	0	0	0	0	0	0	0	0	0	0	0	0	0	0	0	0	0	0	0	0	0	0	0	0	0	0	0	0	0	0	0	12	18	0	0	0	0	0	0
Afu1g16600	Afu1g16600	0	0	0	0	0	0	0	0	0	0	0	0	0	0	0	0	0	0	0	0	0	0	0	0	0	0	0	0	0	0	0	0	0	0	8	13	0	0	0	0	10	17	0	0	0	0	0	0
Afu4g08630	phyA	0	0	0	0	0	0	0	0	0	0	0	0	0	0	0	0	0	0	0	0	0	0	0	0	0	0	0	0	0	0	0	0	0	0	27	24	4	24	22	0	24	27	0	0	0	0	0	0
Afu6g11430	aldA	0	0	0	0	0	0	0	0	0	0	0	0	0	0	0	0	0	0	0	0	0	0	0	0	0	0	0	0	0	0	0	0	0	0	0	0	0	0	0	6	4	46	0	0	0	0	0	0
Afu5g12780	Afu5g12780	0	0	0	0	0	0	0	0	0	0	0	0	0	0	0	0	0	0	0	0	0	0	0	0	0	0	0	0	0	0	0	0	0	0	12	8	0	15	8	0	21	12	0	0	0	0	0	0
Afu2g11440	pup2	0	0	0	0	0	0	0	0	0	0	0	0	0	0	0	0	0	0	0	0	0	0	0	0	0	0	0	0	0	0	0	0	0	0	18	6	0	0	0	0	15	9	0	0	0	0	0	0
Afu4g01070	Afu4g01070	0	0	0	0	0	0	0	0	0	0	0	0	0	0	0	0	0	0	0	0	0	0	0	0	0	0	0	0	0	0	0	0	0	0	6	13	0	0	0	0	15	12	0	0	0	0	0	0
Afu1g16190	aspf9	0	0	0	0	0	0	0	0	0	0	0	0	0	0	0	0	0	0	0	0	0	0	0	0	0	12	27	0	6	39	0	12	24	0	0	0	0	6	6	0	18	18	0	0	0	0	0	0
Afu8g00580	elfB	0	0	0	0	0	0	0	0	0	0	0	0	0	0	0	0	0	0	0	0	0	0	0	0	0	0	0	16	6	20	0	0	0	0	6	12	0	16	12	0	6	15	0	0	0	0	0	0
Afu2g11150	Afu2g11150	0	0	0	0	0	0	0	0	0	0	0	0	0	0	0	0	0	0	0	0	0	0	0	0	6	6	24	37	0	24	19	6	23	6	12	21	14	12	17	8	6	27	0	0	0	0	0	0
Afu8g04260	Afu8g04260	0	0	0	0	0	0	0	0	0	0	0	0	0	0	0	0	0	0	0	0	0	0	0	0	0	0	0	0	0	0	0	0	0	0	0	0	6	6	18	8	0	15	0	0	0	0	0	0
Afu3g06840	Afu3g06840	0	0	0	0	0	0	0	0	0	0	0	0	0	0	0	0	0	0	0	0	0	0	0	0	0	0	0	0	0	0	0	0	0	0	6	15	0	6	9	0	6	16	0	0	0	0	0	0
Afu3g13320	rps0	0	0	0	0	0	0	0	0	0	0	0	0	0	0	0	0	0	0	0	0	0	0	0	0	0	0	0	0	0	0	0	0	0	0	0	0	4	0	4	2	13	10	0	0	0	0	0	0
Afu5g04370	Afu5g04370	0	0	0	0	0	0	0	0	0	0	0	0	0	0	0	0	0	0	0	0	0	0	0	0	0	0	0	15	8	0	0	0	0	0	9	21	4	18	10	0	30	26	0	0	0	0	0	0
Afu2g08870	Afu2g08870	0	0	0	0	0	0	0	0	0	0	0	0	0	0	0	0	0	0	0	0	0	0	0	0	0	0	0	30	12	0	0	0	0	0	0	0	0	0	0	0	14	6	0	0	0	0	0	0
Afu1g05080	Afu1g05080	0	0	0	0	0	0	0	0	0	0	0	0	0	0	0	0	0	0	0	0	0	0	0	0	0	0	0	6	6	26	0	0	0	0	0	0	12	8	10	2	8	16	0	0	0	0	0	0
Afu2g17110	cdc48	0	0	0	0	0	0	0	0	0	0	0	0	0	0	0	0	0	0	0	0	0	0	0	0	0	0	0	2	27	79	0	0	0	4	32	30	10	35	39	6	44	18	0	0	0	0	0	0
Afu6g02370	Afu6g02370	0	0	0	0	0	0	0	0	0	0	0	0	0	0	0	0	0	0	0	0	0	0	0	0	0	0	0	0	0	0	0	0	0	0	0	0	0	0	0	0	6	8	0	0	0	0	0	0
Afu1g17120	elfA	0	0	0	0	0	0	0	0	0	0	0	0	0	0	0	0	0	0	0	0	0	0	0	0	0	0	0	0	0	0	0	0	0	0	0	0	0	0	0	0	6	12	0	0	0	0	0	0
Afu1g14570	Afu1g14570	0	0	0	0	0	0	0	0	0	0	0	0	0	0	0	0	0	0	0	0	0	0	0	0	0	12	30	23	15	42	0	2	18	0	43	30	0	24	15	0	39	32	0	0	0	0	0	0
Afu2g11020	Afu2g11020	0	0	0	0	0	0	0	0	0	0	0	0	0	0	0	0	0	0	0	0	0	0	0	0	0	0	0	6	0	6	0	0	0	8	0	19	9	0	20	14	0	9	0	0	0	0	0	0
Afu2g13250	trpB	0	0	0	0	0	0	0	0	0	0	0	0	0	0	0	0	0	0	0	0	0	0	0	0	0	9	18	13	24	48	0	9	9	6	21	30	18	24	6	8	22	27	0	0	0	0	0	0
Afu6g07520	pil1	0	0	0	0	0	0	0	0	0	0	0	0	0	0	0	0	0	0	0	0	0	0	0	0	0	0	0	18	0	21	0	0	0	0	0	0	0	0	0	0	9	18	0	0	0	0	0	0
Afu2g07500	pepP	0	0	0	0	0	0	0	0	0	0	0	0	0	0	0	0	0	0	0	0	0	0	0	0	0	0	0	4	26	26	0	0	0	0	6	21	6	6	11	0	15	21	0	0	0	0	0	0
Afu1g11730	Afu1g11730	0	0	0	0	0	0	0	0	0	0	0	0	0	0	0	0	0	0	0	0	0	0	0	0	0	0	0	0	0	0	0	0	0	0	0	0	0	0	0	0	3	11	0	0	0	0	0	0
Afu3g09320	Afu3g09320	0	0	0	0	0	0	0	0	0	0	0	0	0	0	0	0	0	0	0	0	0	0	0	0	0	0	0	0	0	0	0	0	0	0	20	10	0	3	11	0	18	18	0	0	0	0	0	0
Afu3g08660	idp1	0	0	0	0	0	0	0	0	0	0	0	0	0	0	0	0	0	0	0	0	0	0	0	0	0	0	0	0	0	0	0	0	0	0	0	0	0	0	0	0	18	18	0	0	0	0	0	0
Afu3g07150	Afu3g07150	0	0	0	0	0	0	0	0	0	0	0	0	0	0	0	0	0	0	0	0	0	0	0	0	0	0	0	6	8	36	0	0	0	6	12	21	12	6	18	6	6	24	0	0	0	0	0	0
Afu6g08720	Afu6g08720	0	0	0	0	0	0	0	0	0	0	0	0	0	0	0	0	0	0	0	0	0	0	0	0	0	0	0	0	0	0	0	0	0	12	6	6	6	6	0	12	0	12	0	0	0	0	0	0
Afu6g12060	fqzB	0	0	0	0	0	0	0	0	0	0	0	0	0	0	0	0	0	0	0	0	0	0	0	0	0	0	0	0	0	0	0	0	0	0	12	17	0	0	0	0	10	18	0	0	0	0	0	0
Afu1g01540	Afu1g01540	0	0	0	0	0	0	0	0	0	0	0	0	0	0	0	0	0	0	0	0	0	0	0	0	0	0	0	0	0	0	0	0	0	0	6	18	0	0	0	0	12	18	0	0	0	0	0	0
Afu2g04940	Afu2g04940	0	0	0	0	0	0	0	0	0	0	0	0	0	0	0	0	0	0	0	0	0	0	0	0	0	0	0	4	4	15	0	0	0	0	0	0	0	12	15	0	18	14	0	0	0	0	0	0
Afu3g14030	Afu3g14030	0	0	0	0	0	0	0	0	0	0	0	0	0	0	0	0	0	0	0	0	0	0	0	0	0	0	0	0	0	0	0	0	0	0	15	26	0	0	0	0	14	30	0	0	0	0	0	0
Afu3g10300	Afu3g10300	0	0	0	0	0	0	0	0	0	0	0	0	0	0	0	0	0	0	0	0	0	0	0	0	0	0	0	0	0	0	0	0	0	0	11	19	0	12	19	4	12	19	0	0	0	0	0	0
Afu2g12870	sec17	0	0	0	0	0	0	0	0	0	0	0	0	0	0	0	0	0	0	0	0	0	0	0	0	0	0	0	0	0	0	0	0	0	0	0	0	0	0	0	2	9	8	0	0	0	0	0	0
Afu6g07590	Afu6g07590	0	0	0	0	0	0	0	0	0	0	0	0	0	0	0	0	0	0	0	0	0	0	0	0	0	0	0	0	0	0	0	0	0	7	0	4	17	0	6	11	0	4	0	0	0	0	0	0
Afu2g03010	Afu2g03010	0	0	0	0	0	0	0	0	0	0	0	0	0	0	0	0	0	0	0	0	0	0	0	0	0	0	0	30	24	12	0	0	0	0	0	0	0	0	0	0	4	8	0	0	0	0	0	0
Afu2g03010	cox5b	0	0	0	0	0	0	0	0	0	0	0	0	0	0	0	0	0	0	0	0	0	0	0	0	0	0	0	30	24	12	0	0	0	0	0	0	0	0	0	0	4	8	0	0	0	0	0	0
Afu5g13830	Afu5g13830	0	0	0	0	0	0	0	0	0	0	0	0	0	0	0	0	0	0	0	0	0	0	0	0	0	0	0	0	0	0	0	0	0	0	15	18	0	15	18	0	15	18	0	0	0	0	0	0
Afu1g15260	Afu1g15260	0	0	0	0	0	0	0	0	0	0	0	0	0	0	0	0	0	0	0	0	0	0	0	0	0	0	0	0	0	0	0	0	0	0	8	17	0	2	6	0	10	14	0	0	0	0	0	0
Afu5g03310	Afu5g03310	0	0	0	0	0	0	0	0	0	0	0	0	0	0	0	0	0	0	0	0	0	0	0	0	0	0	0	0	6	8	0	0	0	0	0	0	0	0	0	0	6	2	0	0	0	0	0	0
Afu5g10610	rip1	0	0	0	0	0	0	0	0	0	0	0	0	0	0	0	0	0	0	0	0	0	0	0	0	0	0	0	27	18	30	0	0	0	0	0	0	0	0	0	0	12	6	0	0	0	0	0	0
Afu2g13240	Afu2g13240	0	0	0	0	0	0	0	0	0	0	0	0	0	0	0	0	0	0	0	0	0	0	0	0	0	0	0	18	6	26	0	0	0	0	12	6	0	0	0	0	12	18	0	0	0	0	0	0
Afu6g08050	gnd1	0	0	0	0	0	0	0	0	0	0	0	0	0	0	0	0	0	0	0	0	0	0	0	0	0	12	6	15	12	9	0	0	0	0	0	0	0	0	0	0	17	12	0	0	0	0	0	0
Afu4g06090	Afu4g06090	0	0	0	0	0	0	0	0	0	0	0	0	0	0	0	0	0	0	0	0	0	0	0	0	0	0	0	0	0	0	0	0	0	0	6	12	4	0	12	6	12	0	0	0	0	0	0	0
Afu4g11160	Afu4g11160	0	0	0	0	0	0	0	0	0	0	0	0	0	0	0	0	0	0	0	0	0	0	0	0	0	0	0	0	0	0	0	0	0	0	0	0	0	0	0	6	0	9	0	0	0	0	0	0
Afu6g02330	Afu6g02330	0	0	0	0	0	0	0	0	0	0	0	0	0	0	0	0	0	0	0	0	0	0	0	0	0	0	0	0	0	0	0	0	0	0	2	16	0	0	0	0	6	16	0	0	0	0	0	0
Afu6g13830	Afu6g13830	0	0	0	0	0	0	0	0	0	0	0	0	0	0	0	0	0	0	0	0	0	0	0	0	0	0	0	0	0	0	0	0	0	0	11	16	0	12	7	0	3	12	0	0	0	0	0	0
Afu4g08880	Afu4g08880	0	0	0	0	0	0	0	0	0	0	0	0	0	0	0	0	0	0	0	0	0	0	0	0	0	0	0	0	0	0	0	0	0	0	0	0	0	0	0	0	6	12	0	0	0	0	0	0
Afu3g05960	Afu3g05960	0	0	0	0	0	0	0	0	0	0	0	0	0	0	0	0	0	0	0	0	0	0	0	0	0	0	0	0	0	0	0	0	0	0	15	15	10	12	12	4	14	18	0	0	0	0	0	0
Afu5g07300	Afu5g07300	0	0	0	0	0	0	0	0	0	0	0	0	0	0	0	0	0	0	0	0	0	0	0	0	0	0	0	0	0	0	0	0	0	0	0	0	13	12	0	0	6	8	0	0	0	0	0	0
Afu7g05930	mepB	0	0	0	0	0	0	0	0	0	0	0	0	0	0	0	0	0	0	0	0	0	0	0	0	0	0	0	0	0	0	0	0	0	0	0	0	0	0	0	14	6	15	0	0	0	0	0	0
Afu7g05140	chi3	0	0	0	0	0	0	0	0	0	0	0	0	0	0	0	0	0	0	0	0	0	0	0	0	0	6	18	18	0	18	0	6	6	0	12	12	0	12	6	0	12	12	0	0	0	0	0	0
Afu5g02370	Afu5g02370	0	0	0	0	0	0	0	0	0	0	0	0	0	0	0	0	0	0	0	0	0	0	0	0	0	0	0	15	15	24	0	0	0	0	15	18	0	9	15	0	18	18	0	0	0	0	0	0
Afu4g03120	Afu4g03120	0	0	0	0	0	0	0	0	0	0	0	0	0	0	0	0	0	0	0	0	0	0	0	0	0	0	0	0	0	0	0	0	0	15	0	4	0	0	0	24	0	2	0	0	0	0	0	0
Afu3g13440	Afu3g13440	0	0	0	0	0	0	0	0	0	0	0	0	0	0	0	0	0	0	0	0	0	0	0	0	2	0	8	21	18	29	0	0	0	0	0	0	0	0	0	0	8	10	0	0	0	0	0	0
Afu8g00380	fma-AT	0	0	0	0	0	0	0	0	0	0	0	0	0	0	0	0	0	0	0	0	0	0	0	0	0	0	0	0	0	0	0	0	0	0	0	0	21	21	0	0	9	6	0	0	0	0	0	0
Afu7g05450	sun1	0	0	0	0	0	0	0	0	0	0	0	0	0	0	0	0	0	0	0	0	0	0	0	0	2	6	74	15	10	110	0	21	50	0	6	13	0	0	0	0	2	19	0	0	0	0	0	0
Afu2g14080	Afu2g14080	0	0	0	0	0	0	0	0	0	0	0	0	0	0	0	0	0	0	0	0	0	0	0	0	0	0	0	0	0	0	0	0	0	7	22	18	0	21	19	12	26	22	0	0	0	0	0	0
Afu3g10730	Afu3g10730	0	0	0	0	0	0	0	0	0	0	0	0	0	0	0	0	0	0	0	0	0	0	0	0	0	0	0	0	0	0	0	0	0	0	2	4	0	4	2	0	4	6	0	0	0	0	0	0
Afu4g09030	Afu4g09030	0	0	0	0	0	0	0	0	0	0	0	0	0	0	0	0	0	0	0	0	0	0	0	0	0	0	0	0	0	0	0	0	0	0	30	21	0	21	24	0	21	26	0	0	0	0	0	0
Afu5g14770	Afu5g14770	0	0	0	0	0	0	0	0	0	0	0	0	0	0	0	0	0	0	0	0	0	0	0	0	0	0	0	0	0	0	0	0	0	0	0	0	0	0	0	4	4	6	0	0	0	0	0	0
Afu8g01360	Afu8g01360	0	0	0	0	0	0	0	0	0	0	0	0	0	0	0	0	0	0	0	0	0	0	0	0	0	0	0	0	0	0	0	0	0	0	0	0	0	0	0	0	6	15	0	0	0	0	0	0
Afu1g05320	Afu1g05320	0	0	0	0	0	0	0	0	0	0	0	0	0	0	0	0	0	0	0	0	0	0	0	0	0	0	0	9	12	15	0	0	0	0	18	6	8	6	0	6	12	4	0	0	0	0	0	0
Afu6g05150	Afu6g05150	0	0	0	0	0	0	0	0	0	0	0	0	0	0	0	0	0	0	0	0	0	0	0	0	0	0	0	0	0	0	0	0	0	0	12	10	0	0	0	0	4	23	0	0	0	0	0	0
Afu1g15720	Afu1g15720	0	0	0	0	0	0	0	0	0	0	0	0	0	0	0	0	0	0	0	0	0	0	0	0	0	0	0	0	0	0	0	0	0	0	9	18	0	8	12	10	15	15	0	0	0	0	0	0
Afu3g05360	Afu3g05360	0	0	0	0	0	0	0	0	0	0	0	0	0	0	0	0	0	0	0	0	0	0	0	0	0	0	0	0	0	0	0	0	0	0	0	0	2	8	0	4	8	0	0	0	0	0	0	0
Afu6g02970	Afu6g02970	0	0	0	0	0	0	0	0	0	0	0	0	0	0	0	0	0	0	0	0	0	0	0	0	0	0	0	12	0	14	0	0	0	0	15	4	0	0	0	0	6	2	0	0	0	0	0	0
Afu3g10910	Afu3g10910	0	0	0	0	0	0	0	0	0	0	0	0	0	0	0	0	0	0	0	0	0	0	0	0	0	25	27	29	22	39	14	23	20	0	15	8	0	12	8	0	14	23	0	0	0	0	0	0
Afu4g11650	kgd1	0	0	0	0	0	0	0	0	0	0	0	0	0	0	0	0	0	0	0	0	0	0	0	0	0	0	0	12	0	31	0	0	0	0	0	0	18	18	0	18	18	9	0	0	0	0	0	0
Afu8g05590	Afu8g05590	0	0	0	0	0	0	0	0	0	0	0	0	0	0	0	0	0	0	0	0	0	0	0	0	0	0	0	0	0	0	0	0	0	0	0	0	0	0	0	0	6	6	0	0	0	0	0	0
Afu8g04460	Afu8g04460	0	0	0	0	0	0	0	0	0	0	0	0	0	0	0	0	0	0	0	0	0	0	0	0	0	0	0	12	12	12	0	0	0	4	12	12	0	0	0	4	12	12	0	0	0	0	0	0
Afu3g12690	glfA	0	0	0	0	0	0	0	0	0	0	0	0	0	0	0	0	0	0	0	0	0	0	0	0	0	0	0	0	0	0	0	0	0	0	11	6	0	6	6	0	17	4	0	0	0	0	0	0
Afu3g08470	Afu3g08470	0	0	0	0	0	0	0	0	0	0	0	0	0	0	0	0	0	0	0	0	0	0	0	0	0	0	0	0	0	0	0	0	0	0	8	12	4	4	4	4	8	8	0	0	0	0	0	0
Afu8g05530	osm1	0	0	0	0	0	0	0	0	0	0	0	0	0	0	0	0	0	0	0	0	0	0	0	0	0	12	6	12	18	52	0	0	0	0	0	0	0	12	6	0	12	12	0	0	0	0	0	0
Afu5g04330	Afu5g04330	0	0	0	0	0	0	0	0	0	0	0	0	0	0	0	0	0	0	0	0	0	0	0	0	0	0	0	0	0	0	0	0	0	0	0	0	0	6	15	0	9	27	0	0	0	0	0	0
Afu2g15760	Afu2g15760	0	0	0	0	0	0	0	0	0	0	0	0	0	0	0	0	0	0	0	0	0	0	0	0	0	0	0	9	10	22	12	0	6	0	11	22	0	0	0	0	23	15	0	0	0	0	0	0
Afu3g10480	Afu3g10480	0	0	0	0	0	0	0	0	0	0	0	0	0	0	0	0	0	0	0	0	0	0	0	0	0	4	47	12	16	77	0	28	48	0	4	18	12	7	9	4	0	14	0	0	0	0	0	0
Afu5g08930	Afu5g08930	0	0	0	0	0	0	0	0	0	0	0	0	0	0	0	0	0	0	0	0	0	0	0	0	0	0	0	0	0	0	0	0	0	0	0	0	0	0	0	0	4	12	0	0	0	0	0	0
Afu1g07720	Afu1g07720	0	0	0	0	0	0	0	0	0	0	0	0	0	0	0	0	0	0	0	0	0	0	0	0	0	0	0	0	6	4	0	0	0	0	14	20	6	4	9	0	15	20	0	0	0	0	0	0
Afu3g07830	Afu3g07830	0	0	0	0	0	0	0	0	0	0	0	0	0	0	0	0	0	0	0	0	0	0	0	0	0	0	0	0	0	0	0	0	0	0	0	0	0	0	0	0	6	12	0	0	0	0	0	0
Afu4g08490	Afu4g08490	0	0	0	0	0	0	0	0	0	0	0	0	0	0	0	0	0	0	0	0	0	0	0	0	0	0	0	0	0	0	0	0	0	0	0	0	0	0	0	0	6	12	0	0	0	0	0	0
Afu4g11070	Afu4g11070	0	0	0	0	0	0	0	0	0	0	0	0	0	0	0	0	0	0	0	0	0	0	0	0	0	18	15	30	27	16	18	9	18	0	15	24	0	18	23	12	24	30	0	0	0	0	0	0
Afu2g12530	Afu2g12530	0	0	0	0	0	0	0	0	0	0	0	0	0	0	0	0	0	0	0	0	0	0	0	0	0	0	0	0	0	0	0	0	0	0	15	14	0	15	6	0	15	6	0	0	0	0	0	0
Afu3g08840	Afu3g08840	0	0	0	0	0	0	0	0	0	0	0	0	0	0	0	0	0	0	0	0	0	0	0	0	0	0	0	0	0	0	0	0	0	6	6	24	6	0	6	15	6	18	0	0	0	0	0	0
Afu4g07710	Afu4g07710	0	0	0	0	0	0	0	0	0	0	0	0	0	0	0	0	0	0	0	0	0	0	0	0	0	0	0	0	12	73	0	0	0	0	26	13	6	20	8	0	20	18	0	0	0	0	0	0
Afu6g01940	Afu6g01940	0	0	0	0	0	0	0	0	0	0	0	0	0	0	0	0	0	0	0	0	0	0	0	0	0	0	0	0	0	0	0	0	0	0	0	0	0	0	0	4	0	6	0	0	0	0	0	0
Afu3g13400	nop5	0	0	0	0	0	0	0	0	0	0	0	0	0	0	0	0	0	0	0	0	0	0	0	0	0	4	10	10	0	17	0	0	0	0	0	0	0	0	0	0	6	12	0	0	0	0	0	0
Afu6g08840	Afu6g08840	0	0	0	0	0	0	0	0	0	0	0	0	0	0	0	0	0	0	0	0	0	0	0	0	0	0	0	0	0	0	0	0	0	0	0	0	0	0	0	0	6	18	0	0	0	0	0	0
Afu1g15270	Afu1g15270	0	0	0	0	0	0	0	0	0	0	0	0	0	0	0	0	0	0	0	0	0	0	0	0	0	0	0	12	6	24	0	0	0	0	0	0	0	0	0	0	12	15	0	0	0	0	0	0
Afu2g15940	Afu2g15940	0	0	0	0	0	0	0	0	0	0	0	0	0	0	0	0	0	0	0	0	0	0	0	0	0	0	0	12	21	33	0	0	0	0	0	0	0	0	0	0	6	6	0	0	0	0	0	0
Afu1g07280	Afu1g07280	0	0	0	0	0	0	0	0	0	0	0	0	0	0	0	0	0	0	0	0	0	0	0	0	0	0	0	6	13	21	0	0	0	0	4	12	0	8	6	0	6	6	0	0	0	0	0	0
Afu4g08050	Afu4g08050	0	0	0	0	0	0	0	0	0	0	0	0	0	0	0	0	0	0	0	0	0	0	0	0	0	0	0	0	0	0	0	0	0	0	0	0	0	4	4	0	6	12	0	0	0	0	0	0
Afu2g02320	Afu2g02320	0	0	0	0	0	0	0	0	0	0	0	0	0	0	0	0	0	0	0	0	0	0	0	0	0	0	0	0	0	0	0	0	0	0	0	0	0	0	0	0	6	8	0	0	0	0	0	0
Afu2g04740	Afu2g04740	0	0	0	0	0	0	0	0	0	0	0	0	0	0	0	0	0	0	0	0	0	0	0	0	0	0	0	0	0	0	0	0	0	0	2	12	0	0	0	0	6	11	0	0	0	0	0	0
Afu2g13030	Afu2g13030	0	0	0	0	0	0	0	0	0	0	0	0	0	0	0	0	0	0	0	0	0	0	0	0	0	0	0	0	0	0	0	0	0	0	0	0	0	0	0	6	0	6	0	0	0	0	0	0
Afu6g13120	Afu6g13120	0	0	0	0	0	0	0	0	0	0	0	0	0	0	0	0	0	0	0	0	0	0	0	0	0	0	0	0	0	0	0	0	0	4	4	30	6	0	11	10	16	19	0	0	0	0	0	0
Afu5g06500	Afu5g06500	0	0	0	0	0	0	0	0	0	0	0	0	0	0	0	0	0	0	0	0	0	0	0	0	0	0	0	0	0	0	0	0	0	0	0	0	0	0	0	0	4	6	0	0	0	0	0	0
Afu3g08260	Afu3g08260	0	0	0	0	0	0	0	0	0	0	0	0	0	0	0	0	0	0	0	0	0	0	0	0	0	0	0	0	0	0	0	0	0	0	4	17	0	0	0	0	4	24	0	0	0	0	0	0
Afu8g03880	Afu8g03880	0	0	0	0	0	0	0	0	0	0	0	0	0	0	0	0	0	0	0	0	0	0	0	0	0	0	0	0	16	76	0	0	0	0	0	0	0	0	0	0	6	16	0	0	0	0	0	0
Afu2g06000	Afu2g06000	0	0	0	0	0	0	0	0	0	0	0	0	0	0	0	0	0	0	0	0	0	0	0	0	0	0	0	6	0	18	0	0	0	0	4	6	0	6	6	0	6	17	0	0	0	0	0	0
Afu8g00440	Afu8g00440	0	0	0	0	0	0	0	0	0	0	0	0	0	0	0	0	0	0	0	0	0	0	0	0	0	0	0	0	0	0	0	0	0	0	5	4	2	8	0	0	12	6	0	0	0	0	0	0
Afu3g07850	dapB	0	0	0	0	0	0	0	0	0	0	0	0	0	0	0	0	0	0	0	0	0	0	0	0	0	0	0	0	0	0	0	0	0	0	0	0	0	0	0	0	6	12	0	0	0	0	0	0
Afu6g04310	Afu6g04310	0	0	0	0	0	0	0	0	0	0	0	0	0	0	0	0	0	0	0	0	0	0	0	0	0	0	0	0	0	0	0	0	0	0	4	6	0	0	0	0	6	12	0	0	0	0	0	0
Afu4g04720	Afu4g04720	0	0	0	0	0	0	0	0	0	0	0	0	0	0	0	0	0	0	0	0	0	0	0	0	0	0	0	0	0	0	0	0	0	2	0	15	0	0	0	0	4	16	0	0	0	0	0	0
Afu2g12980	Afu2g12980	0	0	0	0	0	0	0	0	0	0	0	0	0	0	0	0	0	0	0	0	0	0	0	0	0	0	0	0	0	0	0	0	0	0	8	15	0	0	0	0	9	15	0	0	0	0	0	0
Afu6g02090	Afu6g02090	0	0	0	0	0	0	0	0	0	0	0	0	0	0	0	0	0	0	0	0	0	0	0	0	0	0	0	6	0	37	0	6	0	0	0	0	0	0	0	0	2	2	0	0	0	0	0	0
Afu1g10970	Afu1g10970	0	0	0	0	0	0	0	0	0	0	0	0	0	0	0	0	0	0	0	0	0	0	0	0	0	0	0	0	6	15	0	0	0	0	0	0	0	0	0	12	4	0	0	0	0	0	0	0
Afu3g01180	Afu3g01180	0	0	0	0	0	0	0	0	0	0	0	0	0	0	0	0	0	0	0	0	0	0	0	0	0	0	0	0	0	0	0	0	0	0	4	15	0	0	0	0	2	4	0	0	0	0	0	0
Afu2g14670	Afu2g14670	0	0	0	0	0	0	0	0	0	0	0	0	0	0	0	0	0	0	0	0	0	0	0	0	0	0	0	0	0	0	0	0	0	0	0	0	0	0	0	0	4	4	0	0	0	0	0	0
Afu3g04220	Afu3g04220	0	0	0	0	0	0	0	0	0	0	0	0	0	0	0	0	0	0	0	0	0	0	0	0	0	0	0	0	0	0	0	0	0	12	17	0	15	18	0	18	4	0	0	0	0	0	0	0
Afu8g04740	Afu8g04740	0	0	0	0	0	0	0	0	0	0	0	0	0	0	0	0	0	0	0	0	0	0	0	0	0	0	0	4	0	33	0	0	0	0	4	15	13	9	15	6	0	16	0	0	0	0	0	0
Afu2g13430	csmB	0	0	0	0	0	0	0	0	0	0	0	0	0	0	0	0	0	0	0	0	0	0	0	0	0	0	0	0	0	0	0	0	0	0	2	6	4	10	0	0	2	2	0	0	0	0	0	0
Afu6g02480	Afu6g02480	0	0	0	0	0	0	0	0	0	0	0	0	0	0	0	0	0	0	0	0	0	0	0	0	0	0	0	0	0	0	0	0	0	0	0	0	18	18	10	0	0	0	0	0	0	0	0	0
Afu8g01760	Afu8g01760	0	0	0	0	0	0	0	0	0	0	0	0	0	0	0	0	0	0	0	0	0	0	0	0	0	0	0	0	0	0	0	0	0	0	0	0	0	12	6	0	0	0	0	0	0	0	0	0
Afu6g03810	Afu6g03810	0	0	0	0	0	0	0	0	0	0	0	0	0	0	0	0	0	0	0	0	0	0	0	0	0	0	0	15	0	15	0	0	0	0	12	12	0	12	6	0	0	0	0	0	0	0	0	0
Afu6g03285	Afu6g03285	0	0	0	0	0	0	0	0	0	0	0	0	0	0	0	0	0	0	0	0	0	0	0	0	0	0	0	12	0	8	0	0	0	0	0	0	0	4	4	0	0	0	0	0	0	0	0	0
Afu2g02050	cyp7	0	0	0	0	0	0	0	0	0	0	0	0	0	0	0	0	0	0	0	0	0	0	0	0	0	0	0	0	8	60	0	0	0	6	8	19	6	0	18	0	0	0	0	0	0	0	0	0
Afu5g09910	Afu5g09910	0	0	0	0	0	0	0	0	0	0	0	0	0	0	0	0	0	0	0	0	0	0	0	0	0	0	0	0	0	0	0	0	0	0	0	0	0	6	6	0	0	0	0	0	0	0	0	0
Afu2g05650	Afu2g05650	0	0	0	0	0	0	0	0	0	0	0	0	0	0	0	0	0	0	0	0	0	0	0	0	0	0	0	0	12	18	0	0	0	4	21	0	12	21	0	0	0	0	0	0	0	0	0	0
Afu4g03610	phoD	0	0	0	0	0	0	0	0	0	0	0	0	0	0	0	0	0	0	0	0	0	0	0	0	0	0	0	0	0	0	0	0	0	0	17	18	0	9	18	0	0	0	0	0	0	0	0	0
Afu4g11250	cafA	0	0	0	0	0	0	0	0	0	0	0	0	0	0	0	0	0	0	0	0	0	0	0	0	0	0	0	0	0	0	0	0	0	0	0	0	0	6	6	0	0	0	0	0	0	0	0	0
Afu3g09030	Afu3g09030	0	0	0	0	0	0	0	0	0	0	0	0	0	0	0	0	0	0	0	0	0	0	0	0	0	0	0	0	0	0	0	0	0	0	0	0	6	0	6	0	0	0	0	0	0	0	0	0
Afu1g09010	Afu1g09010	0	0	0	0	0	0	0	0	0	0	0	0	0	0	0	0	0	0	0	0	0	0	0	0	0	0	0	0	6	16	0	0	0	0	12	12	0	12	12	0	0	0	0	0	0	0	0	0
Afu2g10920	Afu2g10920	0	0	0	0	0	0	0	0	0	0	0	0	0	0	0	0	0	0	0	0	0	0	0	0	0	0	0	0	0	0	0	0	0	0	0	0	0	6	4	0	0	0	0	0	0	0	0	0
Afu6g04800	Afu6g04800	0	0	0	0	0	0	0	0	0	0	0	0	0	0	0	0	0	0	0	0	0	0	0	0	0	0	0	0	0	0	0	0	0	0	0	0	2	2	0	0	0	0	0	0	0	0	0	0
Afu6g12580	Afu6g12580	0	0	0	0	0	0	0	0	0	0	0	0	0	0	0	0	0	0	0	0	0	0	0	0	0	6	2	0	21	27	0	0	0	0	8	27	0	0	0	0	0	0	0	0	0	0	0	0
Afu6g06440	prs3	0	0	0	0	0	0	0	0	0	0	0	0	0	0	0	0	0	0	0	0	0	0	0	0	0	0	0	2	0	12	0	0	0	0	6	10	0	0	0	0	0	0	0	0	0	0	0	0
Afu2g14750	Afu2g14750	0	0	0	0	0	0	0	0	0	0	0	0	0	0	0	0	0	0	0	0	0	0	0	0	0	0	0	0	0	0	0	0	0	0	6	13	0	0	0	0	0	0	0	0	0	0	0	0
Afu2g07590	Afu2g07590	0	0	0	0	0	0	0	0	0	0	0	0	0	0	0	0	0	0	0	0	0	0	0	0	0	0	0	0	0	0	0	0	0	0	6	6	0	0	0	0	0	0	0	0	0	0	0	0
Afu4g06380	Afu4g06380	0	0	0	0	0	0	0	0	0	0	0	0	0	0	0	0	0	0	0	0	0	0	0	0	0	0	0	0	0	0	0	0	0	0	8	10	0	0	0	0	0	0	0	0	0	0	0	0
Afu4g14000	sedD	0	0	0	0	0	0	0	0	0	0	0	0	0	0	0	0	0	0	0	0	0	0	0	0	0	0	0	0	0	0	0	0	0	0	6	14	0	0	0	0	0	0	0	0	0	0	0	0
Afu5g11590	Afu5g11590	0	0	0	0	0	0	0	0	0	0	0	0	0	0	0	0	0	0	0	0	0	0	0	0	0	0	0	0	0	0	0	0	0	0	33	6	0	0	0	0	0	0	0	0	0	0	0	0
Afu4g11190	Afu4g11190	0	0	0	0	0	0	0	0	0	0	0	0	0	0	0	0	0	0	0	0	0	0	0	0	0	0	0	0	0	0	0	0	0	0	6	6	0	0	0	0	0	0	0	0	0	0	0	0
Afu2g09380	Afu2g09380	0	0	0	0	0	0	0	0	0	0	0	0	0	0	0	0	0	0	0	0	0	0	0	0	13	75	79	12	47	70	17	82	37	0	0	0	0	0	0	0	0	0	0	0	0	0	0	0
Afu3g02940	Afu3g02940	0	0	0	0	0	0	0	0	0	0	0	0	0	0	0	0	0	0	0	0	0	0	0	0	18	48	90	24	0	111	21	51	72	0	0	0	0	0	0	0	0	0	0	0	0	0	0	0
Afu4g13760	Afu4g13760	0	0	0	0	0	0	0	0	0	0	0	0	0	0	0	0	0	0	0	0	0	0	0	0	4	0	9	5	0	21	11	0	22	0	0	0	0	0	0	0	0	0	0	0	0	0	0	0
Afu3g00650	lap2	0	0	0	0	0	0	0	0	0	0	0	0	0	0	0	0	0	0	0	0	0	0	0	0	15	43	64	20	6	48	24	49	26	0	0	0	0	0	0	0	0	0	0	0	0	0	0	0
Afu2g01140	Afu2g01140	0	0	0	0	0	0	0	0	0	0	0	0	0	0	0	0	0	0	0	0	0	0	0	0	0	28	19	0	30	28	0	29	23	0	0	0	0	0	0	0	0	0	0	0	0	0	0	0
Afu7g01000	Afu7g01000	0	0	0	0	0	0	0	0	0	0	0	0	0	0	0	0	0	0	0	0	0	0	0	0	0	10	138	0	90	199	0	32	53	0	0	0	0	0	0	0	0	0	0	0	0	0	0	0
Afu8g05360	Afu8g05360	0	0	0	0	0	0	0	0	0	0	0	0	0	0	0	0	0	0	0	0	0	0	0	0	0	0	0	9	12	12	0	9	26	0	0	0	0	0	0	0	0	0	0	0	0	0	0	0
Afu5g13300	pep1	0	0	0	0	0	0	0	0	0	0	0	0	0	0	0	0	0	0	0	0	0	0	0	0	0	0	0	0	0	0	0	34	21	0	0	0	0	0	0	0	0	0	0	0	0	0	0	0
Afu5g06360	Afu5g06360	0	0	0	0	0	0	0	0	0	0	0	0	0	0	0	0	0	0	0	0	0	0	0	0	0	0	0	35	0	66	5	17	0	0	0	0	0	0	0	0	0	0	0	0	0	0	0	0
Afu4g04210	lap1	0	0	0	0	0	0	0	0	0	0	0	0	0	0	0	0	0	0	0	0	0	0	0	0	0	0	0	9	33	96	0	20	12	0	0	0	0	0	0	0	0	0	0	0	0	0	0	0
Afu3g00880	Afu3g00880	0	0	0	0	0	0	0	0	0	0	0	0	0	0	0	0	0	0	0	0	0	0	0	0	0	0	0	0	0	0	6	12	0	0	0	0	0	0	0	0	0	0	0	0	0	0	0	0
Afu2g00220	Afu2g00220	0	0	0	0	0	0	0	0	0	0	0	0	0	0	0	0	0	0	0	0	0	0	0	0	0	12	12	15	29	39	12	12	12	0	0	0	0	0	0	0	0	0	0	0	0	0	0	0
Afu1g04940	Afu1g04940	0	0	0	0	0	0	0	0	0	0	0	0	0	0	0	0	0	0	0	0	0	0	0	0	0	0	0	0	0	0	0	6	6	0	0	0	0	0	0	0	0	0	0	0	0	0	0	0
Afu6g08700	exg20	0	0	0	0	0	0	0	0	0	0	0	0	0	0	0	0	0	0	0	0	0	0	0	0	0	11	19	24	6	69	2	34	15	0	0	0	0	0	0	0	0	0	0	0	0	0	0	0
Afu4g11080	facA	0	0	0	0	0	0	0	0	0	0	0	0	0	0	0	0	0	0	0	0	0	0	0	0	0	13	48	0	10	78	0	12	18	0	0	0	0	0	0	0	0	0	0	0	0	0	0	0
Afu1g13140	gpaA	0	0	0	0	0	0	0	0	0	0	0	0	0	0	0	0	0	0	0	0	0	0	0	0	6	13	18	18	18	57	9	0	6	0	0	0	0	0	0	0	0	0	0	0	0	0	0	0
Afu1g14410	rpl17	0	0	0	0	0	0	0	0	0	0	0	0	0	0	0	0	0	0	0	0	0	0	0	0	0	0	0	0	10	31	0	2	6	0	0	0	0	0	0	0	0	0	0	0	0	0	0	0
Afu7g05340	Afu7g05340	0	0	0	0	0	0	0	0	0	0	0	0	0	0	0	0	0	0	0	0	0	0	0	0	0	24	24	6	0	27	0	21	24	0	0	0	0	0	0	0	0	0	0	0	0	0	0	0
Afu7g05720	Afu7g05720	0	0	0	0	0	0	0	0	0	0	0	0	0	0	0	0	0	0	0	0	0	0	0	0	0	0	0	8	0	6	0	5	12	0	0	0	0	0	0	0	0	0	0	0	0	0	0	0
Afu6g12950	tpsA	0	0	0	0	0	0	0	0	0	0	0	0	0	0	0	0	0	0	0	0	0	0	0	0	0	0	0	31	27	25	14	0	4	0	0	0	0	0	0	0	0	0	0	0	0	0	0	0
Afu5g12690	Afu5g12690	0	0	0	0	0	0	0	0	0	0	0	0	0	0	0	0	0	0	0	0	0	0	0	0	12	0	6	18	0	12	12	0	6	0	0	0	0	0	0	0	0	0	0	0	0	0	0	0
Afu4g07650	cyp6	0	0	0	0	0	0	0	0	0	0	0	0	0	0	0	0	0	0	0	0	0	0	0	0	0	0	0	15	16	39	2	4	0	0	0	0	0	0	0	0	0	0	0	0	0	0	0	0
Afu3g01330	Afu3g01330	0	0	0	0	0	0	0	0	0	0	0	0	0	0	0	0	0	0	0	0	0	0	0	0	0	0	0	0	0	0	2	0	6	0	0	0	0	0	0	0	0	0	0	0	0	0	0	0
Afu2g05150	mp2	0	0	0	0	0	0	0	0	0	0	0	0	0	0	0	0	0	0	0	0	0	0	0	0	0	0	0	0	0	0	0	9	6	0	0	0	0	0	0	0	0	0	0	0	0	0	0	0
Afu1g13590	Afu1g13590	0	0	0	0	0	0	0	0	0	0	0	0	0	0	0	0	0	0	0	0	0	0	0	0	0	0	0	18	0	21	6	0	10	0	0	0	0	0	0	0	0	0	0	0	0	0	0	0
Afu6g02830	Afu6g02830	0	0	0	0	0	0	0	0	0	0	0	0	0	0	0	0	0	0	0	0	0	0	0	0	0	0	0	13	30	33	0	0	0	0	0	0	0	0	0	0	0	0	0	0	0	0	0	0
Afu2g08150	Afu2g08150	0	0	0	0	0	0	0	0	0	0	0	0	0	0	0	0	0	0	0	0	0	0	0	0	0	0	0	4	16	26	0	0	0	0	0	0	0	0	0	0	0	0	0	0	0	0	0	0
Afu6g02960	Afu6g02960	0	0	0	0	0	0	0	0	0	0	0	0	0	0	0	0	0	0	0	0	0	0	0	0	0	0	0	2	13	15	0	0	0	0	0	0	0	0	0	0	0	0	0	0	0	0	0	0
Afu4g11310	fbp1	0	0	0	0	0	0	0	0	0	0	0	0	0	0	0	0	0	0	0	0	0	0	0	0	0	0	0	18	15	78	0	0	0	0	0	0	0	0	0	0	0	0	0	0	0	0	0	0
Afu6g02440	Afu6g02440	0	0	0	0	0	0	0	0	0	0	0	0	0	0	0	0	0	0	0	0	0	0	0	0	0	0	0	4	0	43	0	0	0	0	0	0	0	0	0	0	0	0	0	0	0	0	0	0
Afu4g08040	Afu4g08040	0	0	0	0	0	0	0	0	0	0	0	0	0	0	0	0	0	0	0	0	0	0	0	0	0	0	0	0	21	36	0	0	0	0	0	0	0	0	0	0	0	0	0	0	0	0	0	0
Afu6g12660	Afu6g12660	0	0	0	0	0	0	0	0	0	0	0	0	0	0	0	0	0	0	0	0	0	0	0	0	0	0	0	12	0	27	0	0	0	0	0	0	0	0	0	0	0	0	0	0	0	0	0	0
Afu8g01090	Afu8g01090	0	0	0	0	0	0	0	0	0	0	0	0	0	0	0	0	0	0	0	0	0	0	0	0	0	0	0	0	12	15	0	0	0	0	0	0	0	0	0	0	0	0	0	0	0	0	0	0
Afu7g04070	Afu7g04070	0	0	0	0	0	0	0	0	0	0	0	0	0	0	0	0	0	0	0	0	0	0	0	0	0	0	0	8	22	60	0	0	0	0	0	0	0	0	0	0	0	0	0	0	0	0	0	0
Afu2g14990	Afu2g14990	0	0	0	0	0	0	0	0	0	0	0	0	0	0	0	0	0	0	0	0	0	0	0	0	0	0	0	9	15	75	0	0	0	0	0	0	0	0	0	0	0	0	0	0	0	0	0	0
Afu7g02180	Afu7g02180	0	0	0	0	0	0	0	0	0	0	0	0	0	0	0	0	0	0	0	0	0	0	0	0	0	0	0	26	19	60	0	0	0	0	0	0	0	0	0	0	0	0	0	0	0	0	0	0
Afu3g08620	Afu3g08620	0	0	0	0	0	0	0	0	0	0	0	0	0	0	0	0	0	0	0	0	0	0	0	0	0	6	6	15	15	15	0	0	0	0	0	0	0	0	0	0	0	0	0	0	0	0	0	0
Afu3g06640	Afu3g06640	0	0	0	0	0	0	0	0	0	0	0	0	0	0	0	0	0	0	0	0	0	0	0	0	0	0	0	2	0	12	0	0	0	0	0	0	0	0	0	0	0	0	0	0	0	0	0	0
Afu4g10710	Afu4g10710	0	0	0	0	0	0	0	0	0	0	0	0	0	0	0	0	0	0	0	0	0	0	0	0	0	0	0	26	8	0	0	0	0	0	0	0	0	0	0	0	0	0	0	0	0	0	0	0
Afu4g10800	Afu4g10800	0	0	0	0	0	0	0	0	0	0	0	0	0	0	0	0	0	0	0	0	0	0	0	0	0	0	0	0	12	21	0	0	0	0	0	0	0	0	0	0	0	0	0	0	0	0	0	0
Afu2g11475	Afu2g11475	0	0	0	0	0	0	0	0	0	0	0	0	0	0	0	0	0	0	0	0	0	0	0	0	0	0	0	0	21	21	0	0	0	0	0	0	0	0	0	0	0	0	0	0	0	0	0	0
Afu3g06300	racA	0	0	0	0	0	0	0	0	0	0	0	0	0	0	0	0	0	0	0	0	0	0	0	0	0	0	0	10	8	8	0	0	0	0	0	0	0	0	0	0	0	0	0	0	0	0	0	0
Afu3g11840	Afu3g11840	0	0	0	0	0	0	0	0	0	0	0	0	0	0	0	0	0	0	0	0	0	0	0	0	12	12	6	18	17	30	0	0	0	0	0	0	0	0	0	0	0	0	0	0	0	0	0	0
Afu4g11550	Afu4g11550	0	0	0	0	0	0	0	0	0	0	0	0	0	0	0	0	0	0	0	0	0	0	0	0	0	0	0	21	0	13	0	0	0	0	0	0	0	0	0	0	0	0	0	0	0	0	0	0
Afu4g12080	Afu4g12080	0	0	0	0	0	0	0	0	0	0	0	0	0	0	0	0	0	0	0	0	0	0	0	0	0	0	0	0	9	6	0	0	0	0	0	0	0	0	0	0	0	0	0	0	0	0	0	0
Afu5g02150	pre6	0	0	0	0	0	0	0	0	0	0	0	0	0	0	0	0	0	0	0	0	0	0	0	0	0	0	0	18	0	9	0	0	0	0	0	0	0	0	0	0	0	0	0	0	0	0	0	0
Afu4g04740	Afu4g04740	0	0	0	0	0	0	0	0	0	0	0	0	0	0	0	0	0	0	0	0	0	0	0	0	0	6	9	15	21	21	0	0	0	0	0	0	0	0	0	0	0	0	0	0	0	0	0	0
Afu3g12910	hasC	0	0	0	0	0	0	0	0	0	0	0	0	0	0	0	0	0	0	0	0	0	0	0	0	0	12	6	0	21	24	0	0	0	0	0	0	0	0	0	0	0	0	0	0	0	0	0	0
Afu1g06170	Afu1g06170	0	0	0	0	0	0	0	0	0	0	0	0	0	0	0	0	0	0	0	0	0	0	0	0	0	0	0	0	18	30	0	0	0	0	0	0	0	0	0	0	0	0	0	0	0	0	0	0
Afu1g05040	Afu1g05040	0	0	0	0	0	0	0	0	0	0	0	0	0	0	0	0	0	0	0	0	0	0	0	0	0	0	0	16	0	26	0	0	0	0	0	0	0	0	0	0	0	0	0	0	0	0	0	0
Afu5g06040	Afu5g06040	0	0	0	0	0	0	0	0	0	0	0	0	0	0	0	0	0	0	0	0	0	0	0	0	0	0	0	4	0	34	0	0	0	0	0	0	0	0	0	0	0	0	0	0	0	0	0	0
Afu4g10020	Afu4g10020	0	0	0	0	0	0	0	0	0	0	0	0	0	0	0	0	0	0	0	0	0	0	0	0	0	0	0	0	12	12	0	0	0	0	0	0	0	0	0	0	0	0	0	0	0	0	0	0
Afu2g16010	Afu2g16010	0	0	0	0	0	0	0	0	0	0	0	0	0	0	0	0	0	0	0	0	0	0	0	0	0	0	0	0	21	38	0	0	0	0	0	0	0	0	0	0	0	0	0	0	0	0	0	0
Afu7g00990	Afu7g00990	0	0	0	0	0	0	0	0	0	0	0	0	0	0	0	0	0	0	0	0	0	0	0	0	0	0	0	4	12	12	0	0	0	0	0	0	0	0	0	0	0	0	0	0	0	0	0	0
Afu2g11300	Afu2g11300	0	0	0	0	0	0	0	0	0	0	0	0	0	0	0	0	0	0	0	0	0	0	0	0	0	0	0	19	12	29	0	0	0	0	0	0	0	0	0	0	0	0	0	0	0	0	0	0
Afu1g12590	Afu1g12590	0	0	0	0	0	0	0	0	0	0	0	0	0	0	0	0	0	0	0	0	0	0	0	0	0	2	15	14	0	24	0	0	0	0	0	0	0	0	0	0	0	0	0	0	0	0	0	0
Afu3g14060	Afu3g14060	0	0	0	0	0	0	0	0	0	0	0	0	0	0	0	0	0	0	0	0	0	0	0	0	0	0	0	0	12	17	0	0	0	0	0	0	0	0	0	0	0	0	0	0	0	0	0	0
Afu1g15390	Afu1g15390	0	0	0	0	0	0	0	0	0	0	0	0	0	0	0	0	0	0	0	0	0	0	0	0	0	0	0	0	6	12	0	0	0	0	0	0	0	0	0	0	0	0	0	0	0	0	0	0
Afu6g12630	Afu6g12630	0	0	0	0	0	0	0	0	0	0	0	0	0	0	0	0	0	0	0	0	0	0	0	0	0	0	0	12	11	68	0	0	0	0	0	0	0	0	0	0	0	0	0	0	0	0	0	0
Afu6g09600	Afu6g09600	0	0	0	0	0	0	0	0	0	0	0	0	0	0	0	0	0	0	0	0	0	0	0	0	0	0	0	0	15	18	0	0	0	0	0	0	0	0	0	0	0	0	0	0	0	0	0	0
Afu5g08170	Afu5g08170	0	0	0	0	0	0	0	0	0	0	0	0	0	0	0	0	0	0	0	0	0	0	0	0	0	0	0	6	6	15	0	0	0	0	0	0	0	0	0	0	0	0	0	0	0	0	0	0
Afu1g07540	Afu1g07540	0	0	0	0	0	0	0	0	0	0	0	0	0	0	0	0	0	0	0	0	0	0	0	0	0	0	0	17	0	9	0	0	0	0	0	0	0	0	0	0	0	0	0	0	0	0	0	0
Afu5g05490	Afu5g05490	0	0	0	0	0	0	0	0	0	0	0	0	0	0	0	0	0	0	0	0	0	0	0	0	0	0	0	6	0	29	0	0	0	0	0	0	0	0	0	0	0	0	0	0	0	0	0	0
Afu8g04070	Afu8g04070	0	0	0	0	0	0	0	0	0	0	0	0	0	0	0	0	0	0	0	0	0	0	0	0	0	0	0	0	10	15	0	0	0	0	0	0	0	0	0	0	0	0	0	0	0	0	0	0
Afu6g02010	Afu6g02010	0	0	0	0	0	0	0	0	0	0	0	0	0	0	0	0	0	0	0	0	0	0	0	0	0	0	0	8	6	12	0	0	0	0	0	0	0	0	0	0	0	0	0	0	0	0	0	0
Afu3g04160	Afu3g04160	0	0	0	0	0	0	0	0	0	0	0	0	0	0	0	0	0	0	0	0	0	0	0	0	0	0	0	12	12	17	0	0	0	0	0	0	0	0	0	0	0	0	0	0	0	0	0	0
Afu5g09360	calA	0	0	0	0	0	0	0	0	0	0	0	0	0	0	0	0	0	0	0	0	0	0	0	0	0	0	0	6	12	18	0	0	0	0	0	0	0	0	0	0	0	0	0	0	0	0	0	0
Afu8g06520	Afu8g06520	0	0	0	0	0	0	0	0	0	0	0	0	0	0	0	0	0	0	0	0	0	0	0	0	0	0	0	12	12	0	0	0	0	0	0	0	0	0	0	0	0	0	0	0	0	0	0	0
Afu1g04190	pab1	0	0	0	0	0	0	0	0	0	0	0	0	0	0	0	0	0	0	0	0	0	0	0	0	0	0	0	12	6	29	0	0	0	0	0	0	0	0	0	0	0	0	0	0	0	0	0	0
Afu1g14780	Afu1g14780	0	0	0	0	0	0	0	0	0	0	0	0	0	0	0	0	0	0	0	0	0	0	0	0	0	0	0	9	0	4	0	0	0	0	0	0	0	0	0	0	0	0	0	0	0	0	0	0
Afu4g03010	Afu4g03010	0	0	0	0	0	0	0	0	0	0	0	0	0	0	0	0	0	0	0	0	0	0	0	0	0	0	0	6	0	2	0	0	0	0	0	0	0	0	0	0	0	0	0	0	0	0	0	0
Afu5g09290	Afu5g09290	0	0	0	0	0	0	0	0	0	0	0	0	0	0	0	0	0	0	0	0	0	0	0	0	0	0	0	0	12	8	0	0	0	0	0	0	0	0	0	0	0	0	0	0	0	0	0	0
Afu7g06680	aaaA	0	0	0	0	0	0	0	0	0	0	0	0	0	0	0	0	0	0	0	0	0	0	0	0	0	0	0	0	21	15	0	0	0	0	0	0	0	0	0	0	0	0	0	0	0	0	0	0
Afu5g11640	Afu5g11640	0	0	0	0	0	0	0	0	0	0	0	0	0	0	0	0	0	0	0	0	0	0	0	0	0	12	14	0	9	6	0	0	0	0	0	0	0	0	0	0	0	0	0	0	0	0	0	0
Afu7g05160	Afu7g05160	0	0	0	0	0	0	0	0	0	0	0	0	0	0	0	0	0	0	0	0	0	0	0	0	0	0	0	0	10	12	0	0	0	0	0	0	0	0	0	0	0	0	0	0	0	0	0	0
Afu1g12760	capA	0	0	0	0	0	0	0	0	0	0	0	0	0	0	0	0	0	0	0	0	0	0	0	0	0	0	0	12	0	16	0	0	0	0	0	0	0	0	0	0	0	0	0	0	0	0	0	0
Afu7g04020	Afu7g04020	0	0	0	0	0	0	0	0	0	0	0	0	0	0	0	0	0	0	0	0	0	0	0	0	0	0	0	6	6	12	0	0	0	0	0	0	0	0	0	0	0	0	0	0	0	0	0	0
Afu1g10310	Afu1g10310	0	0	0	0	0	0	0	0	0	0	0	0	0	0	0	0	0	0	0	0	0	0	0	0	0	0	0	4	0	27	0	0	0	0	0	0	0	0	0	0	0	0	0	0	0	0	0	0
Afu3g05550	Afu3g05550	0	0	0	0	0	0	0	0	0	0	0	0	0	0	0	0	0	0	0	0	0	0	0	0	0	0	0	11	0	6	0	0	0	0	0	0	0	0	0	0	0	0	0	0	0	0	0	0
Afu5g10490	Afu5g10490	0	0	0	0	0	0	0	0	0	0	0	0	0	0	0	0	0	0	0	0	0	0	0	0	0	0	0	0	6	24	0	0	0	0	0	0	0	0	0	0	0	0	0	0	0	0	0	0
Afu1g09090	Afu1g09090	0	0	0	0	0	0	0	0	0	0	0	0	0	0	0	0	0	0	0	0	0	0	0	0	0	0	0	0	6	6	0	0	0	0	0	0	0	0	0	0	0	0	0	0	0	0	0	0
Afu6g11380	Afu6g11380	0	0	0	0	0	0	0	0	0	0	0	0	0	0	0	0	0	0	0	0	0	0	0	0	0	0	0	0	4	4	0	0	0	0	0	0	0	0	0	0	0	0	0	0	0	0	0	0
Afu2g14970	Afu2g14970	0	0	0	0	0	0	0	0	0	0	0	0	0	0	0	0	0	0	0	0	0	0	0	0	0	0	0	16	0	6	0	0	0	0	0	0	0	0	0	0	0	0	0	0	0	0	0	0
Afu1g09730	Afu1g09730	0	0	0	0	0	0	0	0	0	0	0	0	0	0	0	0	0	0	0	0	0	0	0	0	0	0	0	4	0	12	0	0	0	0	0	0	0	0	0	0	0	0	0	0	0	0	0	0
Afu1g13090	Afu1g13090	0	0	0	0	0	0	0	0	0	0	0	0	0	0	0	0	0	0	0	0	0	0	0	0	0	0	0	0	21	12	0	0	0	0	0	0	0	0	0	0	0	0	0	0	0	0	0	0
Afu1g15810	Afu1g15810	0	0	0	0	0	0	0	0	0	0	0	0	0	0	0	0	0	0	0	0	0	0	0	0	0	0	0	12	12	0	0	0	0	0	0	0	0	0	0	0	0	0	0	0	0	0	0	0
Afu4g09740	Afu4g09740	0	0	0	0	0	0	0	0	0	0	0	0	0	0	0	0	0	0	0	0	0	0	0	0	0	0	0	2	0	22	0	0	0	0	0	0	0	0	0	0	0	0	0	0	0	0	0	0
Afu6g09030	Afu6g09030	0	0	0	0	0	0	0	0	0	0	0	0	0	0	0	0	0	0	0	0	0	0	0	0	0	0	0	6	10	0	0	0	0	0	0	0	0	0	0	0	0	0	0	0	0	0	0	0
Afu2g13710	Afu2g13710	0	0	0	0	0	0	0	0	0	0	0	0	0	0	0	0	0	0	0	0	0	0	0	0	0	0	0	12	0	6	0	0	0	0	0	0	0	0	0	0	0	0	0	0	0	0	0	0
Afu4g11300	Afu4g11300	0	0	0	0	0	0	0	0	0	0	0	0	0	0	0	0	0	0	0	0	0	0	0	0	0	0	0	12	0	20	0	0	0	0	0	0	0	0	0	0	0	0	0	0	0	0	0	0
Afu4g07690	Afu4g07690	0	0	0	0	0	0	0	0	0	0	0	0	0	0	0	0	0	0	0	0	0	0	0	0	0	0	0	0	14	6	0	0	0	0	0	0	0	0	0	0	0	0	0	0	0	0	0	0
Afu4g09220	Afu4g09220	0	0	0	0	0	0	0	0	0	0	0	0	0	0	0	0	0	0	0	0	0	0	0	0	0	0	0	0	13	8	0	0	0	0	0	0	0	0	0	0	0	0	0	0	0	0	0	0
Afu1g15000	Afu1g15000	0	0	0	0	0	0	0	0	0	0	0	0	0	0	0	0	0	0	0	0	0	0	0	0	0	0	0	6	0	12	0	0	0	0	0	0	0	0	0	0	0	0	0	0	0	0	0	0
Afu2g04230	fahA	0	0	0	0	0	0	0	0	0	0	0	0	0	0	0	0	0	0	0	0	0	0	0	0	0	0	0	6	0	6	0	0	0	0	0	0	0	0	0	0	0	0	0	0	0	0	0	0
Afu6g09000	Afu6g09000	0	0	0	0	0	0	0	0	0	0	0	0	0	0	0	0	0	0	0	0	0	0	0	0	0	0	0	15	0	9	0	0	0	0	0	0	0	0	0	0	0	0	0	0	0	0	0	0
Afu3g11740	Afu3g11740	0	0	0	0	0	0	0	0	0	0	0	0	0	0	0	0	0	0	0	0	0	0	0	0	0	0	0	12	0	11	0	0	0	0	0	0	0	0	0	0	0	0	0	0	0	0	0	0
Afu8g00530	Afu8g00530	0	0	0	0	0	0	0	0	0	0	0	0	0	0	0	0	0	0	0	0	0	0	0	0	0	0	0	2	0	9	0	0	0	0	0	0	0	0	0	0	0	0	0	0	0	0	0	0
Afu1g03740	Afu1g03740	0	0	0	0	0	0	0	0	0	0	0	0	0	0	0	0	0	0	0	0	0	0	0	0	0	0	0	0	2	12	0	0	0	0	0	0	0	0	0	0	0	0	0	0	0	0	0	0
Afu5g03250	Afu5g03250	0	0	0	0	0	0	0	0	0	0	0	0	0	0	0	0	0	0	0	0	0	0	0	0	0	0	0	9	0	10	0	0	0	0	0	0	0	0	0	0	0	0	0	0	0	0	0	0
Afu4g08240	Afu4g08240	0	0	0	0	0	0	0	0	0	0	0	0	0	0	0	0	0	0	0	0	0	0	0	0	0	0	0	0	2	3	0	0	0	0	0	0	0	0	0	0	0	0	0	0	0	0	0	0
Afu4g13700	Afu4g13700	0	0	0	0	0	0	0	0	0	0	0	0	0	0	0	0	0	0	0	0	0	0	0	0	0	0	0	0	6	4	0	0	0	0	0	0	0	0	0	0	0	0	0	0	0	0	0	0
Afu3g07600	Afu3g07600	0	0	0	0	0	0	0	0	0	0	0	0	0	0	0	0	0	0	0	0	0	0	0	0	0	0	0	4	0	6	0	0	0	0	0	0	0	0	0	0	0	0	0	0	0	0	0	0
Afu2g03030	prp8	0	0	0	0	0	0	0	0	0	0	0	0	0	0	0	0	0	0	0	0	0	0	0	0	0	0	0	0	6	6	0	0	0	0	0	0	0	0	0	0	0	0	0	0	0	0	0	0
Afu3g03700	Afu3g03700	0	0	0	0	0	0	0	0	0	0	0	0	0	0	0	0	0	0	0	0	0	0	0	0	12	12	14	0	0	0	0	0	0	0	0	0	0	0	0	0	0	0	0	0	0	0	0	0
Afu8g04110	Afu8g04110	0	0	0	0	0	0	0	0	0	0	0	0	0	0	0	0	0	0	0	0	0	0	0	0	0	4	6	0	0	0	0	0	0	0	0	0	0	0	0	0	0	0	0	0	0	0	0	0
Afu8g04520	Afu8g04520	0	0	0	15	12	16	0	0	0	0	0	0	0	0	0	0	0	0	0	0	0	0	0	0	0	0	0	0	0	0	0	0	0	0	0	0	0	0	0	0	0	0	0	0.0126285	0	0	0	0
[truncated: 36 more columns]

## Sheet: Tabelle2
Afu2g10100	+
Afu2g11060	+
Afu1g11190	+
Afu6g02280	+
Afu4g06620	+
Afu1g04320	+
Afu1g11130	+
Afu1g04070	+
Afu3g00880	+
Afu1g06830	+
Afu5g13920	+
Afu2g12400	+
Afu5g09230	+
Afu1g05630	+
Afu3g11690	+
Afu2g03010	+
Afu3g08440	+
Afu4g04460	+
Afu3g09030	+
Afu8g03930	+
Afu2g16370	+
Afu3g00270	+
Afu4g13170	+
Afu1g13570	+
Afu3g14490	+
Afu7g05290	+
Afu1g14200	+
Afu1g03100	+
Afu3g08470	+
Afu6g12660	+
Afu4g07710	+
Afu8g05440	+
Afu3g09320	+
Afu2g03610	+
Afu1g05390	+
Afu7g01460	+
Afu1g15610	+
Afu1g09100	+
Afu1g12610	+
Afu7g05720	+
Afu7g05660	+
Afu2g07970	+
Afu5g02470	+
Afu5g10610	+
Afu4g10460	+
Afu5g05490	+
Afu1g04190	+
Afu4g08960	+
Afu3g06530	+
Afu3g07810	+
Afu4g03860	+
Afu3g05370	+
Afu6g02470	+
Afu2g01170	+
Afu1g09330	+
Afu3g13400	+
Afu7g05650	+
Afu1g13490	+
Afu5g11320	+
Afu6g12930	+
Afu5g10370	+
Afu6g08810	+
Afu1g09830	+
Afu3g04170	+
Afu1g15140	+
Afu4g13120	+
Afu2g10750	+
Afu5g06130	+
Afu4g10800	+
Afu1g05990	+
Afu2g15590	+
Afu2g16090	+
Afu6g08580	+
Afu3g07640	+
Afu8g02850	+
Afu4g03630	+
